# Supplementary material for: Genomic and evolutionary factors influencing the prediction accuracy of optimal growth temperature in prokaryotes
Source: mSystems. 2026 Apr 3;11(5):e00062-26. doi: 10.1128/msystems.00062-26 (PMC13185595; doi:10.1128/msystems.00062-26)
Supplement: Supplemental tables — Tables S1 to S5. [file msystems.00062-26-s0002.xlsx]

## Sheet: Supplementary_Table1
Supplementary Table 1. Description of genomic variables used in the prediction model based on genome composition (526 features in total).
Genome Size
5S rRNA Nucleotide Fraction: A
5S rRNA Nucleotide Fraction: C
5S rRNA Nucleotide Fraction: G
5S rRNA Nucleotide Fraction: T
5S rRNA Minimum Free Energy (Normalized by length)
16S rRNA Nucleotide Fraction: A
16S rRNA Nucleotide Fraction: C
16S rRNA Nucleotide Fraction: G
16S rRNA Nucleotide Fraction: T
16S rRNA Minimum Free Energy (Normalized by length)
23S rRNA Nucleotide Fraction: A
23S rRNA Nucleotide Fraction: C
23S rRNA Nucleotide Fraction: G
23S rRNA Nucleotide Fraction: T
23S rRNA Minimum Free Energy (Normalized by length)
tRNA Nucleotide Fraction: A
tRNA Nucleotide Fraction: C
tRNA Nucleotide Fraction: G
tRNA Nucleotide Fraction: T
tRNA Minimum Free Energy (Normalized by length)
Fraction of guanine downstream of start codon
Fraction of amino acids downstream of start codon (20 features)
Proteome Fraction: A
Proteome Fraction: C
Proteome Fraction: D
Proteome Fraction: E
Proteome Fraction: F
Proteome Fraction: G
Proteome Fraction: H
Proteome Fraction: I
Proteome Fraction: K
Proteome Fraction: L
Proteome Fraction: M
Proteome Fraction: N
Proteome Fraction: P
Proteome Fraction: Q
Proteome Fraction: R
Proteome Fraction: S
Proteome Fraction: T
Proteome Fraction: V
Proteome Fraction: W
Proteome Fraction: Y
Proteome Fraction: 2-mer amino acids composition (400 features)
Mean Protein Length
Proteome Ratio: Polar/Charged
Proteome Ratio: Polar/Hydrophobic
Proteome Ratio: LK/Q
Proteome Ratio: EK/QH
ORF Codon Fraction: A_GCA
ORF Codon Fraction: A_GCC
ORF Codon Fraction: A_GCG
ORF Codon Fraction: A _GCT
ORF Codon Fraction: C_TGC
ORF Codon Fraction: C _TGT
ORF Codon Fraction: D_GAC
ORF Codon Fraction: D_GAT
ORF Codon Fraction: E_GAA
ORF Codon Fraction: E_GAG
ORF Codon Fraction: F_TTC
ORF Codon Fraction: F_TTT
ORF Codon Fraction: G_GGA
ORF Codon Fraction: G_GGC
ORF Codon Fraction: G_GGG
ORF Codon Fraction: G _GGT
ORF Codon Fraction: H_CAC
ORF Codon Fraction: H_CAT
ORF Codon Fraction: I_ATA
ORF Codon Fraction: I_ATC
ORF Codon Fraction: I_ATT
ORF Codon Fraction: K_AAA
ORF Codon Fraction: K_AAG
ORF Codon Fraction: L_CTA
ORF Codon Fraction: L_CTC
ORF Codon Fraction: L_CTG
ORF Codon Fraction: L_CTT
ORF Codon Fraction: L_TTA
ORF Codon Fraction: L_TTG
ORF Codon Fraction: N_AAC
ORF Codon Fraction: N_AAT
ORF Codon Fraction: P_CCA
ORF Codon Fraction: P_CCC
ORF Codon Fraction: P_CCG
ORF Codon Fraction: P_CCT
ORF Codon Fraction: Q_CCA
ORF Codon Fraction: Q_CAG
ORF Codon Fraction: R_AGA
ORF Codon Fraction: R_AGG
ORF Codon Fraction: R_CGA
ORF Codon Fraction: R_CGC
ORF Codon Fraction: R_CGG
ORF Codon Fraction: R_CGT
ORF Codon Fraction: S_AGC
ORF Codon Fraction: S_AGT
ORF Codon Fraction: S_TCA
ORF Codon Fraction: S_TCC
ORF Codon Fraction: S_TCG
ORF Codon Fraction: S_TCT
ORF Codon Fraction: T_ACA
ORF Codon Fraction: T_ACC
ORF Codon Fraction: T_ACG
ORF Codon Fraction: T_ACT
ORF Codon Fraction: V_GTA
ORF Codon Fraction: V_GTC
ORF Codon Fraction: V_GTG
ORF Codon Fraction: V_GTT
ORF Codon Fraction: Y_TAC
ORF Codon Fraction: Y_TAT

## Sheet: Supplementary_Table2
Supplementary Table 2. Genes associated with changes in OGT across diverse lineages. P-values with Bonferroni correction for multiple comparisons, significance level = 5.0E-6 (0.05/9959)
KEGG ortholog	p-value	p-value_less (specifically present in "Low OGT group")	p-value_greater (specifically present in "High OGT group")	description
K13993	4.35122e-06	0.999999	2.17561e-06	HSP20; HSP20 family protein
K07498	2.1425e-05	1.07125e-05	0.999998	K07498; putative transposase
K22024	0.00149046	0.999805	0.00074523	pdxA2; 4-phospho-D-threonate 3-dehydrogenase / 4-phospho-D-erythronate 3-dehydrogenase [EC:1.1.1.408 1.1.1.409]
K22129	0.00173081	0.999832	0.000865407	dtnK, denK; D-threonate/D-erythronate kinase [EC:2.7.1.219 2.7.1.220]
K25495	0.00186964	0.000934822	0.999899	nimR; AraC family transcriptional regulator, regulator of nimT
K04095	0.00239315	0.00119657	0.999467	fic, FICD, HYPE; cell filamentation protein, protein adenylyltransferase [EC:2.7.7.108]
K22684	0.00344565	0.00172283	0.999801	MCA1; metacaspase-1 [EC:3.4.22.-]
K07482	0.00481179	0.00240589	0.998842	K07482; transposase, IS30 family
K07178	0.00498099	0.0024905	0.998964	RIOK1; RIO kinase 1 [EC:2.7.11.1]
K00298	0.00628526	0.00314263	0.99961	ceo; N5-(carboxyethyl)ornithine synthase [EC:1.5.1.24]
K14698	0.00766319	0.0038316	0.99891	irtA, ybtP; ATP-binding cassette, subfamily B, bacterial IrtA/YbtP [EC:7.-.-.-]
K08982	0.00874604	0.00437302	0.997973	K08982; putative membrane protein
K00863	0.00968103	0.00484051	0.999017	DAK, TKFC; triose/dihydroxyacetone kinase / FAD-AMP lyase (cyclizing) [EC:2.7.1.28 2.7.1.29 4.6.1.15]
K00986	0.0100696	0.00503482	0.997354	ltrA; RNA-directed DNA polymerase [EC:2.7.7.49]
K15777	0.0108491	0.997115	0.00542454	DODA; 4,5-DOPA dioxygenase extradiol [EC:1.13.11.-]
K07497	0.0111054	0.00555271	0.997642	K07497; putative transposase
K19126	0.0111792	0.998042	0.00558958	casE, cse3; CRISPR system Cascade subunit CasE
K19125	0.0111792	0.998042	0.00558958	casD, cse5; CRISPR system Cascade subunit CasD
K16850	0.0113375	0.999243	0.00566877	uxaA2; altronate dehydratase large subunit [EC:4.2.1.7]
K07495	0.0148855	0.00744277	0.996469	K07495; putative transposase
K21817	0.0149858	0.00749292	0.997601	blh; beta-carotene 15,15'-dioxygenase [EC:1.13.11.63]
K19124	0.0167554	0.996953	0.00837769	casC, cse4; CRISPR system Cascade subunit CasC
K01560	0.0168247	0.00841233	0.995455	E3.8.1.2; 2-haloacid dehalogenase [EC:3.8.1.2]
K03427	0.0185013	0.00925064	0.995071	hsdM; type I restriction enzyme M protein [EC:2.1.1.72]
K23237	0.0202012	0.0101006	0.998541	melR; AraC family transcriptional regulator, melibiose operon regulatory protein
K07100	0.0204979	0.995015	0.0102489	K07100; putative phosphoribosyl transferase
K19046	0.0213737	0.99615	0.0106869	casB, cse2; CRISPR system Cascade subunit CasB
K19123	0.0213737	0.99615	0.0106869	casA, cse1; CRISPR system Cascade subunit CasA
K17321	0.0216586	0.0108293	0.995441	glpV; glycerol transport system substrate-binding protein
K03321	0.0217224	0.0108612	0.99465	TC.SULP; sulfate permease, SulP family
K01709	0.0221214	0.0110607	0.995629	rfbG; CDP-glucose 4,6-dehydratase [EC:4.2.1.45]
K01235	0.0221214	0.995629	0.0110607	aguA; alpha-glucuronidase [EC:3.2.1.139]
K17324	0.0249397	0.0124698	0.994895	glpS; glycerol transport system ATP-binding protein
K02526	0.0269245	0.996903	0.0134623	kdgT; 2-keto-3-deoxygluconate permease
K16217	0.0299694	0.0149847	1	gppmt; geranyl diphosphate 2-C-methyltransferase [EC:2.1.1.255]
K11084	0.0299694	0.0149847	1	phnT; 2-aminoethylphosphonate transport system ATP-binding protein
K17484	0.0299694	0.0149847	1	E2.3.2.21; cyclo(L-tyrosyl-L-tyrosyl) synthase [EC:2.3.2.21]
K12241	0.0299694	0.0149847	1	pchG; pyochelin biosynthesis protein PchG
K11083	0.0299694	0.0149847	1	phnU; 2-aminoethylphosphonate transport system permease protein
K04099	0.0299694	1	0.0149847	desB, galA; gallate dioxygenase [EC:1.13.11.57]
K14940	0.0299694	1	0.0149847	cofF; gamma-F420-2:alpha-L-glutamate ligase [EC:6.3.2.32]
K11081	0.0299694	0.0149847	1	phnS; 2-aminoethylphosphonate transport system substrate-binding protein
K11082	0.0299694	0.0149847	1	phnV; 2-aminoethylphosphonate transport system permease protein
K00978	0.0318853	0.0159427	0.992165	rfbF; glucose-1-phosphate cytidylyltransferase [EC:2.7.7.33]
K14415	0.032352	0.991014	0.016176	RTCB, rtcB; tRNA-splicing ligase RtcB (3'-phosphate/5'-hydroxy nucleic acid ligase) [EC:6.5.1.8]
K07494	0.032544	0.016272	0.991596	K07494; putative transposase
K16088	0.0337405	0.992466	0.0168703	TC.FEV.OM1, fhuE, fpvA, fptA; outer-membrane receptor for ferric coprogen and ferric-rhodotorulic acid
K07192	0.0340632	0.0170316	0.991113	FLOT; flotillin
K18320	0.0355064	0.0177532	0.997212	IS15, IS26; transposase, IS6 family
K07317	0.03557	0.017785	0.990629	K07317; adenine-specific DNA-methyltransferase [EC:2.1.1.72]
K01975	0.0358172	0.989539	0.0179086	thpR; RNA 2',3'-cyclic 3'-phosphodiesterase [EC:3.1.4.58]
K18554	0.0359945	0.0179972	0.995159	cpt; chloramphenicol 3-O phosphotransferase [EC:2.7.1.-]
K11947	0.0367609	0.998235	0.0183804	nidD; aldehyde dehydrogenase [EC:1.2.1.-]
K07137	0.0381242	0.0190621	0.98906	K07137; uncharacterized protein
K18928	0.0381242	0.98906	0.0190621	lldE; L-lactate dehydrogenase complex protein LldE
K21949	0.0403222	0.0201611	0.992507	sbnA; N-(2-amino-2-carboxyethyl)-L-glutamate synthase [EC:2.5.1.140]
K09803	0.0408833	0.0204416	0.991622	K09803; uncharacterized protein
K07493	0.0410087	0.0205043	0.988062	K07493; putative transposase
K07012	0.0442451	0.987761	0.0221226	cas3; CRISPR-associated endonuclease/helicase Cas3 [EC:3.1.-.- 5.6.2.4]
K10680	0.0443486	0.0221743	0.98689	nemA; N-ethylmaleimide reductase [EC:1.-.-.-]
K04098	0.0455272	0.993098	0.0227636	chqB; hydroxyquinol 1,2-dioxygenase [EC:1.13.11.37]
K24160	0.0455422	0.0227711	0.988345	NHA1, SOD2; sodium/hydrogen antiporter
K00537	0.0470654	0.987302	0.0235327	arsC; arsenate reductase (glutaredoxin) [EC:1.20.4.1]
K02377	0.049573	0.0247865	0.985938	TSTA3, fcl; GDP-L-fucose synthase [EC:1.1.1.271]
K15973	0.0502785	0.986804	0.0251393	mhqR; MarR family transcriptional regulator, 2-MHQ and catechol-resistance regulon repressor
K00055	0.0503381	0.988939	0.025169	E1.1.1.90; aryl-alcohol dehydrogenase [EC:1.1.1.90]
K14060	0.050609	0.0253045	0.985093	pinR; putative DNA-invertase from lambdoid prophage Rac
K14699	0.0512979	0.0256489	0.99059	irtB, ybtQ; ATP-binding cassette, subfamily B, bacterial IrtB/YbtQ [EC:7.-.-.-]
K07535	0.0512979	0.99059	0.0256489	badH; 2-hydroxycyclohexanecarboxyl-CoA dehydrogenase [EC:1.1.1.-]
K21417	0.0550861	0.98753	0.027543	acoB; acetoin:2,6-dichlorophenolindophenol oxidoreductase subunit beta [EC:1.1.1.-]
K02769	0.0567868	0.0283934	0.99187	fruAb; fructose PTS system EIIB component [EC:2.7.1.202]
K09461	0.0582547	0.985665	0.0291274	E1.14.13.40; anthraniloyl-CoA monooxygenase [EC:1.14.13.40]
K09703	0.058931	0.988548	0.0294655	K09703; uncharacterized protein
K00450	0.058931	0.988548	0.0294655	E1.13.11.4; gentisate 1,2-dioxygenase [EC:1.13.11.4]
K01118	0.0589894	0.982069	0.0294947	acpD, azoR; FMN-dependent NADH-azoreductase [EC:1.7.1.17]
K17231	0.0598219	0.0299109	0.986087	IYD, DEHAL1; iodotyrosine deiodinase [EC:1.21.1.1]
K17325	0.0598219	0.0299109	0.986087	glpT; glycerol transport system ATP-binding protein
K21887	0.0607854	0.0303927	1	ctpJ, nmtA; cation-transporting P-type ATPase J [EC:7.2.2.-]
K04043	0.0607854	1	0.0303927	dnaK, HSPA9; molecular chaperone DnaK
K16218	0.0607854	0.0303927	1	mibs; 2-methylisoborneol synthase [EC:4.2.3.118]
K22424	0.0607854	1	0.0303927	E2.7.3.13; glutamine kinase [EC:2.7.3.13]
K17250	0.0607854	0.0303927	1	pglI; GalNAc5-diNAcBac-PP-undecaprenol beta-1,3-glucosyltransferase [EC:2.4.1.293]
K24112	0.0607854	0.0303927	1	asbE; petrobactin synthase [EC:2.-.-.-]
K17624	0.0607854	0.0303927	1	engCP, engBF, endoEF; endo-alpha-N-acetylgalactosaminidase [EC:3.2.1.97]
K15652	0.0607854	0.0303927	1	asbF; 3-dehydroshikimate dehydratase [EC:4.2.1.118]
K05352	0.0607854	1	0.0303927	tarJ; ribitol-5-phosphate 2-dehydrogenase (NADP+) [EC:1.1.1.405]
K23271	0.0614575	0.0307288	0.994718	eltD; erythritol/L-threitol dehydrogenase [EC:1.1.1.-]
K07481	0.0623466	0.0311733	0.982033	K07481; transposase, IS5 family
K03547	0.0653797	0.0326899	0.98095	sbcD, mre11; DNA repair protein SbcD/Mre11
K18702	0.0656597	0.983262	0.0328298	uctC; CoA:oxalate CoA-transferase [EC:2.8.3.19]
K18929	0.0660912	0.980037	0.0330456	lldF; L-lactate dehydrogenase complex protein LldF
K06876	0.0668435	0.0334218	0.97976	phrB; (6-4)DNA photolyase [EC:4.1.99.13]
K01730	0.0673121	0.996389	0.0336561	ogl; oligogalacturonide lyase [EC:4.2.2.6]
K20490	0.0673121	0.996389	0.0336561	nisF, spaF, cprA, epiF; lantibiotic transport system ATP-binding protein
K18146	0.0673121	0.996389	0.0336561	adeB; multidrug efflux pump
K22213	0.0673121	0.0336561	0.996389	PATG; 6-methylsalicylate decarboxylase [EC:4.1.1.52]
K00880	0.0673121	0.0336561	0.996389	lyxK; L-xylulokinase [EC:2.7.1.53]
K04643	0.0698425	0.0349212	0.988772	sop; sensory rhodopsin
K22342	0.0704159	0.0352079	0.990705	dmmA; dimethylamine monooxygenase subunit A [EC:1.14.13.238]
K14520	0.0704159	0.0352079	0.990705	hapE; 4-hydroxyacetophenone monooxygenase [EC:1.14.13.84]
K17755	0.0704159	0.0352079	0.990705	codA; choline oxidase [EC:1.1.3.17]
K03686	0.0750713	0.985551	0.0375357	dnaJ; molecular chaperone DnaJ
K00217	0.0750713	0.985551	0.0375357	E1.3.1.32; maleylacetate reductase [EC:1.3.1.32]
K13924	0.076434	0.038217	0.979632	cheBR; two-component system, chemotaxis family, CheB/CheR fusion protein [EC:2.1.1.80 3.1.1.61]
K17323	0.081847	0.0409235	0.980301	glpQ; glycerol transport system permease protein
K17322	0.081847	0.0409235	0.980301	glpP; glycerol transport system permease protein
K21430	0.0823573	0.974695	0.0411786	yliI; aldose sugar dehydrogenase [EC:1.1.5.-]
K08325	0.0824698	0.0412349	0.976467	yqhD; NADP-dependent alcohol dehydrogenase [EC:1.1.-.-]
K22549	0.0828431	0.0414216	0.985399	lhpC; D-hydroxyproline dehydrogenase subunit alpha [EC:1.5.99.-]
K14274	0.0828431	0.985399	0.0414216	xylC; xylono-1,5-lactonase [EC:3.1.1.110]
K06884	0.0828431	0.985399	0.0414216	K06884; uncharacterized protein
K05521	0.0833424	0.977229	0.0416712	draG; ADP-ribosyl-[dinitrogen reductase] hydrolase [EC:3.2.2.24]
K15329	0.0848433	0.0424216	0.982737	pksE, baeE; trans-AT polyketide synthase, acyltransferase and oxidoreductase domains
K07322	0.0874266	0.974666	0.0437133	ytfE, scdA; regulator of cell morphogenesis and NO signaling
K06867	0.0875791	0.978416	0.0437895	K06867; uncharacterized protein
K01811	0.0875791	0.978416	0.0437895	xylS, yicI; alpha-D-xyloside xylohydrolase [EC:3.2.1.177]
K15372	0.0891171	0.0445586	0.979558	toa; taurine---2-oxoglutarate transaminase [EC:2.6.1.55]
K08295	0.0891171	0.979558	0.0445586	abmG; 2-aminobenzoate-CoA ligase [EC:6.2.1.32]
K04720	0.0891171	0.0445586	0.979558	cobD; threonine-phosphate decarboxylase [EC:4.1.1.81]
K03299	0.0911654	0.971335	0.0455827	TC.GNTP; gluconate:H+ symporter, GntP family
K09166	0.0916105	0.0458052	0.975587	K09166; uncharacterized protein
K01779	0.0927563	0.0463782	0.970721	racD; aspartate racemase [EC:5.1.1.13]
K18118	0.0932133	0.976525	0.0466066	aarC, cat1; succinyl-CoA:acetate CoA-transferase [EC:2.8.3.18]
K21061	0.0956359	0.047818	0.98183	lhpB; D-hydroxyproline dehydrogenase subunit beta [EC:1.5.99.-]
K06351	0.0987415	0.974634	0.0493707	kipI; inhibitor of KinA
K03926	0.0988631	0.970414	0.0494315	cutA; periplasmic divalent cation tolerance protein
K09456	0.0988631	0.970414	0.0494315	aidB; putative acyl-CoA dehydrogenase
K00782	0.101803	0.968185	0.0509013	lldG; L-lactate dehydrogenase complex protein LldG
K07485	0.103048	0.0515241	0.968827	K07485; transposase
K15629	0.10387	0.976885	0.0519352	CYP152A; fatty-acid peroxygenase [EC:1.11.2.4]
K09955	0.104119	0.971127	0.0520595	K09955; uncharacterized protein
K14063	0.104119	0.971127	0.0520595	feaR; AraC family transcriptional regulator, positive regulator of tynA and feaB
K17202	0.104533	0.0522665	0.990091	eryG; erythritol transport system substrate-binding protein
K05373	0.104533	0.0522665	0.990091	ybtX, irp8; MFS transporter, putative signal transducer
K17203	0.104533	0.0522665	0.990091	eryF; erythritol transport system permease protein
K11168	0.104533	0.0522665	0.990091	DHRS12; dehydrogenase/reductase SDR family member 12 [EC:1.1.-.-]
K01795	0.104533	0.0522665	0.990091	algG; mannuronan 5-epimerase [EC:5.1.3.37]
K17204	0.104533	0.0522665	0.990091	eryE; erythritol transport system ATP-binding protein
K20487	0.104533	0.990091	0.0522665	nisK, spaK; two-component system, OmpR family, lantibiotic biosynthesis sensor histidine kinase NisK/SpaK [EC:2.7.13.3]
K00897	0.104533	0.0522665	0.990091	aphA; kanamycin kinase [EC:2.7.1.95]
K08642	0.104533	0.0522665	0.990091	lasA; LasA protease [EC:3.4.24.-]
K23359	0.105302	0.0526511	0.982003	biuH; biuret amidohydrolase [EC:3.5.1.84]
K18918	0.105302	0.0526511	0.982003	relB; RHH-type transcriptional regulator, rel operon repressor / antitoxin RelB
K09820	0.105302	0.982003	0.0526511	ABC.MN.A; manganese/iron transport system ATP-binding protein
K00146	0.105302	0.982003	0.0526511	feaB, tynC; phenylacetaldehyde dehydrogenase [EC:1.2.1.39]
K00666	0.106844	0.966219	0.0534222	K00666; fatty-acyl-CoA synthase [EC:6.2.1.-]
K02480	0.108114	0.969669	0.0540568	K02480; two-component system, NarL family, sensor kinase [EC:2.7.13.3]
K22344	0.110876	0.0554381	0.984227	dmmC; dimethylamine monooxygenase subunit C [EC:1.14.13.238]
K09968	0.110876	0.0554381	0.984227	K09968; uncharacterized protein
K00925	0.111198	0.0555991	0.967025	ackA; acetate kinase [EC:2.7.2.1]
K18201	0.113055	0.0565277	0.973899	AGPHD1; hydroxylysine kinase [EC:2.7.1.81]
K05520	0.114935	0.963021	0.0574674	pfpI; protease I [EC:3.5.1.124]
K07492	0.117559	0.0587796	0.963206	K07492; putative transposase
K22293	0.11924	0.963944	0.0596199	rspR; GntR family transcriptional regulator, rspAB operon transcriptional repressor
K01181	0.119556	0.965409	0.0597782	E3.2.1.8, xynA; endo-1,4-beta-xylanase [EC:3.2.1.8]
K01753	0.119556	0.965409	0.0597782	dsdA; D-serine dehydratase [EC:4.3.1.18]
K07488	0.119694	0.0598471	0.96717	K07488; transposase
K18214	0.121384	0.0606922	0.992633	tetP_A, tet40; MFS transporter, DHA3 family, tetracycline resistance protein
K18576	0.121384	0.992633	0.0606922	XEG; xyloglucan-specific endo-beta-1,4-glucanase [EC:3.2.1.151]
K12240	0.121384	0.0606922	0.992633	pchF; L-cysteine---[L-cysteinyl-carrier protein] ligase PchF [EC:6.2.1.69]
K19551	0.121384	0.992633	0.0606922	pelC; pectate lyase C [EC:4.2.2.2 4.2.2.10]
K04618	0.121384	0.0606922	0.992633	GAOA; galactose oxidase [EC:1.1.3.9]
K24108	0.121384	0.0606922	0.992633	asbA; spermidine-citrate ligase [EC:6.3.2.-]
K07536	0.121384	0.992633	0.0606922	badI; 2-ketocyclohexanecarboxyl-CoA hydrolase [EC:3.1.2.-]
K13276	0.121384	0.992633	0.0606922	bpr; bacillopeptidase F [EC:3.4.21.-]
K07013	0.121384	0.0606922	0.992633	K07013; uncharacterized protein
K20492	0.121384	0.992633	0.0606922	nisG, spaG, cprC; lantibiotic transport system permease protein
K21463	0.121384	0.992633	0.0606922	tcaA; membrane-associated protein TcaA
K13642	0.121384	0.992633	0.0606922	ftrB; CRP/FNR family transcriptional regulator, transcriptional activator FtrB
K20263	0.121384	0.0606922	0.992633	fusK; two-component system, NarL family, sensor histidine kinase FusK [EC:2.7.13.3]
K05792	0.121947	0.0609733	0.977236	terA; tellurite resistance protein TerA
K13069	0.121947	0.977236	0.0609733	E2.7.7.65; diguanylate cyclase [EC:2.7.7.65]
K24956	0.121947	0.977236	0.0609733	ZBTB8OS; protein archease
K18277	0.121947	0.0609733	0.977236	tmm; trimethylamine monooxygenase [EC:1.14.13.148]
K22185	0.121993	0.970901	0.0609966	xylB; D-xylose 1-dehydrogenase [EC:1.1.1.175]
K15765	0.122937	1	0.0614684	tmoF, tbuC, touF; toluene monooxygenase electron transfer component [EC:1.18.1.3]
K09132	0.122937	0.0614684	1	K09132; uncharacterized protein
K12424	0.122937	0.0614684	1	fadD22; 4-hydroxybenzoate adenylyltransferase [EC:6.2.1.50]
K12991	0.122937	1	0.0614684	rfbG; rhamnosyltransferase [EC:2.4.1.-]
K18650	0.122937	1	0.0614684	pehX; exo-poly-alpha-galacturonosidase [EC:3.2.1.82]
K24084	0.122937	1	0.0614684	aidA; quorum-quenching protein AidA
K24109	0.122937	0.0614684	1	asbB; 3,4-dihydroxybenzoyl-citryl-spermidine/N-citryl-spermidine--spermidine ligase [EC:6.3.2.-]
K23274	0.122937	1	0.0614684	fdhS; fructose 5-dehydrogenase small subunit [EC:1.1.5.14]
K23150	0.122937	1	0.0614684	E3.5.1.129; N5-(cytidine 5'-diphosphoramidyl)-L-glutamine hydrolase [EC:3.5.1.129]
K19059	0.122937	1	0.0614684	merE; mercuric ion transport protein
K23275	0.122937	1	0.0614684	fdhC; fructose 5-dehydrogenase cytochrome subunit
K10855	0.122937	1	0.0614684	acxA; acetone carboxylase, beta subunit [EC:6.4.1.6]
K18337	0.122937	1	0.0614684	LRA1; L-rhamnose 1-dehydrogenase [EC:1.1.1.378 1.1.1.377 1.1.1.173]
K24282	0.122937	0.0614684	1	elg3; UDP-2,4-diacetamido-2,4,6-trideoxy-beta-L-idose 2-epimerase [EC:5.1.3.-]
K12222	0.122937	0.0614684	1	icmT, traK; intracellular multiplication protein IcmT
K03923	0.123972	0.967735	0.0619861	mdaB; NADPH dehydrogenase (quinone) [EC:1.6.5.10]
K06193	0.12485	0.0624249	0.960317	phnA; protein PhnA
K13777	0.130672	0.967908	0.0653362	atuF; geranyl-CoA carboxylase alpha subunit [EC:6.4.1.5]
K18555	0.130814	0.065407	0.957924	qnr, mcbG; fluoroquinolone resistance protein
K00491	0.131957	0.0659783	0.970535	nos; nitric-oxide synthase, bacterial [EC:1.14.14.47]
K05548	0.131957	0.970535	0.0659783	benK; MFS transporter, AAHS family, benzoate transport protein
K17880	0.134036	0.0670182	0.978046	hyg; hygromycin-B 7''-O-kinase [EC:2.7.1.119]
K13444	0.135601	0.95751	0.0678005	SUMF1, FGE; formylglycine-generating enzyme [EC:1.8.3.7]
K01425	0.136271	0.0681356	0.955711	glsA, GLS; glutaminase [EC:3.5.1.2]
K01751	0.136726	0.0683632	0.963093	E4.3.1.15; diaminopropionate ammonia-lyase [EC:4.3.1.15]
K00561	0.137901	0.972343	0.0689503	ermC, ermA; 23S rRNA (adenine-N6)-dimethyltransferase [EC:2.1.1.184]
K13041	0.137901	0.972343	0.0689503	ttrR; two-component system, LuxR family, response regulator TtrR
K23983	0.139311	0.0696554	0.982247	amiN; amicoumacin kinase [EC:2.7.1.230]
K10676	0.139311	0.982247	0.0696554	tfdB; 2,4-dichlorophenol 6-monooxygenase [EC:1.14.13.20]
K21564	0.139311	0.0696554	0.982247	nnrR; CRP/FNR family transcriptional regulator, nitrogen oxide reductase regulator
K03741	0.140361	0.954039	0.0701806	arsC; arsenate reductase (thioredoxin) [EC:1.20.4.4]
K02232	0.141959	0.0709793	0.953383	cobQ, cbiP; adenosylcobyric acid synthase [EC:6.3.5.10]
K02291	0.142103	0.0710517	0.953324	crtB; 15-cis-phytoene synthase [EC:2.5.1.32]
K19164	0.143252	0.0716258	0.966713	ccdA; antitoxin CcdA
K03776	0.147457	0.956648	0.0737287	aer; aerotaxis receptor
K18900	0.149041	0.953917	0.0745204	bpeT; LysR family transcriptional regulator, regulator for bpeEF and oprC
K07807	0.153125	0.0765624	0.9674	K07807; uncharacterized protein
K04337	0.153125	0.9674	0.0765624	csgE; curli production assembly/transport component CsgE
K01574	0.15412	0.962911	0.0770602	adc; acetoacetate decarboxylase [EC:4.1.1.4]
K07722	0.15412	0.962911	0.0770602	nikR; CopG family transcriptional regulator, nickel-responsive regulator
K18640	0.15412	0.0770602	0.962911	parM, stbA; plasmid segregation protein ParM
K05594	0.15412	0.0770602	0.962911	elaB; ElaB protein
K03827	0.154541	0.956363	0.0772705	yjaB; putative acetyltransferase [EC:2.3.1.-]
K01153	0.154883	0.0774417	0.949672	hsdR; type I restriction enzyme, R subunit [EC:3.1.21.3]
K20999	0.155121	0.0775605	0.959077	pslF; polysaccharide biosynthesis protein PslF
K12452	0.155827	0.0779136	0.971607	ascC, ddhC, rfbH; CDP-4-dehydro-6-deoxyglucose reductase, E1 [EC:1.17.1.1]
K15531	0.155827	0.971607	0.0779136	rexA; oligosaccharide reducing-end xylanase [EC:3.2.1.156]
K03324	0.157596	0.948549	0.0787982	yjbB; phosphate:Na+ symporter
K01711	0.157596	0.0787982	0.948549	gmd, GMDS; GDPmannose 4,6-dehydratase [EC:4.2.1.47]
K03453	0.160077	0.0800383	0.947517	TC.BASS; bile acid:Na+ symporter, BASS family
K19577	0.162328	0.946578	0.0811639	ydhP; MFS transporter, DHA1 family, inner membrane transport protein
K03546	0.164354	0.0821768	0.94573	sbcC, rad50; DNA repair protein SbcC/Rad50
K00518	0.164565	0.0822827	0.959149	sodN; nickel superoxide dismutase [EC:1.15.1.1]
K07484	0.164877	0.0824385	0.947472	K07484; transposase
K03293	0.167614	0.962464	0.0838069	TC.AAT; amino acid transporter, AAT family
K08137	0.167614	0.0838069	0.962464	galP; MFS transporter, SP family, galactose:H+ symporter
K16167	0.170823	0.0854116	0.949982	bpsA, srsA, pks11, pks10; alkylresorcinol/alkylpyrone synthase
K07487	0.170955	0.0854775	0.947256	K07487; transposase
K10621	0.171081	0.973649	0.0855403	cmtC, dhbA; 2,3-dihydroxy-p-cumate/2,3-dihydroxybenzoate 3,4-dioxygenase [EC:1.13.11.- 1.13.11.14]
K18143	0.171081	0.973649	0.0855403	adeS; two-component system, OmpR family, sensor histidine kinase AdeS [EC:2.7.13.3]
K12454	0.171081	0.973649	0.0855403	rfbE; CDP-paratose 2-epimerase [EC:5.1.3.10]
K25494	0.171081	0.0855403	0.973649	nimT; MFS transporter, CP family, 2-nitroimidazole transporter
K00108	0.172872	0.0864362	0.942135	betA, CHDH; choline dehydrogenase [EC:1.1.99.1]
K05596	0.173875	0.943734	0.0869373	iciA; LysR family transcriptional regulator, chromosome initiation inhibitor
K18148	0.174242	0.98162	0.0871208	rtcB; release factor H-coupled RctB family protein
K13684	0.174242	0.0871208	0.98162	wcaC; putative colanic acid biosynthesis glycosyltransferase WcaC [EC:2.4.-.-]
K21020	0.174242	0.98162	0.0871208	siaD; diguanylate cyclase [EC:2.7.7.65]
K18145	0.174242	0.98162	0.0871208	adeA; membrane fusion protein, multidrug efflux system
K00456	0.174242	0.0871208	0.98162	CDO1; cysteine dioxygenase [EC:1.13.11.20]
K00279	0.174242	0.0871208	0.98162	CKX; cytokinin dehydrogenase [EC:1.5.99.12]
K16907	0.174242	0.0871208	0.98162	K16907; fluoroquinolone transport system ATP-binding protein [EC:7.6.2.-]
K19997	0.174242	0.98162	0.0871208	gnu; GlcNAc-P-P-Und epimerase [EC:5.1.3.26]
K20968	0.174595	0.0872974	0.955441	exsA; AraC family transcriptional regulator, exoenzyme S synthesis regulatory protein ExsA
K03396	0.176222	0.088111	0.965079	gfa; S-(hydroxymethyl)glutathione synthase [EC:4.4.1.22]
K09758	0.176222	0.088111	0.965079	asdA; aspartate 4-decarboxylase [EC:4.1.1.12]
K01563	0.177227	0.0886134	0.950629	dhaA; haloalkane dehalogenase [EC:3.8.1.5]
K17218	0.177932	0.942031	0.088966	sqr; sulfide:quinone oxidoreductase [EC:1.8.5.4]
K09705	0.179854	0.0899269	0.94122	K09705; uncharacterized protein
K09144	0.181226	0.0906131	0.943026	K09144; uncharacterized protein
K20276	0.181226	0.943026	0.0906131	bapA; large repetitive protein
K25152	0.184445	0.941686	0.0922224	gldA; gliding motility-associated transport system ATP-binding protein
K07127	0.189951	0.0949754	0.936926	uraH, pucM, hiuH; 5-hydroxyisourate hydrolase [EC:3.5.2.17]
K01154	0.189951	0.0949754	0.936926	hsdS; type I restriction enzyme, S subunit [EC:3.1.21.3]
K01179	0.190304	0.942084	0.0951518	E3.2.1.4; endoglucanase [EC:3.2.1.4]
K07086	0.190304	0.942084	0.0951518	K07086; uncharacterized protein
K09690	0.190587	0.939109	0.0952933	wzm, rfbA; lipopolysaccharide transport system permease protein
K02351	0.190587	0.939109	0.0952933	K02351; putative membrane protein
K15897	0.190735	0.0953675	0.945272	pseG; UDP-2,4-diacetamido-2,4,6-trideoxy-beta-L-altropyranose hydrolase [EC:3.6.1.57]
K03475	0.193454	0.096727	0.94823	ulaA, sgaT; ascorbate PTS system EIIC component
K13995	0.194456	0.952772	0.0972279	nicF; maleamate amidohydrolase [EC:3.5.1.107]
K22348	0.194456	0.0972279	0.952772	moxA; manganese oxidase [EC:1.16.3.3]
K06871	0.194801	0.0974004	0.940222	K06871; uncharacterized protein
K21006	0.195266	0.0976329	0.958578	pelA; polysaccharide biosynthesis protein PelA
K09900	0.195266	0.0976329	0.958578	E3.5.1.135; N4-acetylcytidine amidohydrolase [EC:3.5.1.135]
K00301	0.195266	0.0976329	0.958578	E1.5.3.1; sarcosine oxidase [EC:1.5.3.1]
K07445	0.195266	0.958578	0.0976329	K07445; putative DNA methylase
K09879	0.195266	0.958578	0.0976329	crtU, cruE; carotenoid phi-ring synthase / carotenoid chi-ring synthase [EC:1.3.99.39 1.3.99.40]
K23777	0.195266	0.958578	0.0976329	cecR; TetR/AcrR family transcriptional regulator, regulator of cefoperazone and chloramphenicol sensitivity
K10954	0.195266	0.958578	0.0976329	zot; zona occludens toxin
K00244	0.197142	0.942682	0.0985708	frdA; succinate dehydrogenase flavoprotein subunit [EC:1.3.5.1]
K05878	0.19909	0.0995451	0.935503	dhaK; phosphoenolpyruvate---glycerone phosphotransferase subunit DhaK [EC:2.7.1.121]
K14205	0.199157	0.938405	0.0995783	mprF, fmtC; phosphatidylglycerol lysyltransferase [EC:2.3.2.3]
K04031	0.199889	0.0999445	0.964792	eutS; ethanolamine utilization protein EutS
K21429	0.199889	0.964792	0.0999445	impA; immunomodulating metalloprotease
K01821	0.200774	0.932256	0.100387	praC, xylH; 4-oxalocrotonate tautomerase [EC:5.3.2.6]
K15894	0.201743	0.100872	0.934368	pseB, wbjB; UDP-N-acetylglucosamine 4,6-dehydratase/5-epimerase [EC:4.2.1.115 5.1.3.-]
K05778	0.202312	0.101156	0.94474	ynjC; putative thiamine transport system permease protein
K05779	0.202312	0.101156	0.94474	ynjD; putative thiamine transport system ATP-binding protein
K01725	0.202312	0.101156	0.94474	cynS; cyanate lyase [EC:4.2.1.104]
K09931	0.204308	0.102154	0.933267	K09931; uncharacterized protein
K06917	0.204308	0.102154	0.933267	selU, mnmH; tRNA 2-selenouridine synthase [EC:2.9.1.3]
K23518	0.206787	0.932199	0.103394	MACROD, ymdB; O-acetyl-ADP-ribose deacetylase [EC:3.1.1.106]
K01578	0.206867	0.103434	0.948065	MLYCD; malonyl-CoA decarboxylase [EC:4.1.1.9]
K01075	0.206867	0.948065	0.103434	E3.1.2.23; 4-hydroxybenzoyl-CoA thioesterase [EC:3.1.2.23]
K00118	0.206867	0.948065	0.103434	gfo; glucose-fructose oxidoreductase [EC:1.1.99.28]
K03281	0.208017	0.104008	0.929093	TC.CIC; chloride channel protein, CIC family
K02005	0.208182	0.929021	0.104091	ABC.CD.TX; HlyD family secretion protein
K03811	0.208182	0.104091	0.929021	pnuC; nicotinamide mononucleotide transporter
K02387	0.208292	0.928972	0.104146	flgB; flagellar basal-body rod protein FlgB
K21162	0.21081	0.105405	0.941334	sgcE4, ncsE4, kedE4; enediyne biosynthesis protein E4
K07133	0.211413	0.105706	0.933227	K07133; uncharacterized protein
K18029	0.213038	0.952182	0.106519	nicA; nicotinate dehydrogenase subunit A [EC:1.17.2.1]
K13580	0.214865	0.985015	0.107433	K13580; magnesium chelatase subunit ChlD-like protein
K12218	0.214865	0.107433	0.985015	icmP, trbA; intracellular multiplication protein IcmP
K22952	0.214865	0.107433	0.985015	pvcA; L-tyrosine isonitrile synthase [EC:4.1.99.24]
K01714	0.214865	0.985015	0.107433	dapA; 4-hydroxy-tetrahydrodipicolinate synthase [EC:4.3.3.7]
K18913	0.214865	0.107433	0.985015	egtE; hercynylcysteine S-oxide lyase [EC:4.4.1.36]
K12213	0.214865	0.107433	0.985015	icmK, traN, dotH; intracellular multiplication protein IcmK
K12206	0.214865	0.107433	0.985015	icmB, dotO; intracellular multiplication protein IcmB [EC:7.2.4.8]
K21297	0.214865	0.107433	0.985015	ctcQ; flavin reductase (NADH) [EC:1.5.1.36]
K04032	0.214865	0.107433	0.985015	eutT; ethanolamine utilization cobalamin adenosyltransferase [EC:2.5.1.154]
K15761	0.214865	0.985015	0.107433	tmoB, tbuU, touB; toluene monooxygenase system protein B [EC:1.14.13.236 1.14.13.-]
K10906	0.214865	0.985015	0.107433	recE; exodeoxyribonuclease VIII [EC:3.1.11.-]
K12205	0.214865	0.107433	0.985015	dotD, traH; defect in organelle trafficking protein DotD
K19813	0.214865	0.985015	0.107433	gdh; glucose dehydrogenase [EC:1.1.5.9]
K12204	0.214865	0.107433	0.985015	dotC, traI; defect in organelle trafficking protein DotC
K02079	0.214865	0.107433	0.985015	agaA; N-acetylgalactosamine-6-phosphate deacetylase [EC:3.5.1.25]
K19661	0.214865	0.985015	0.107433	hupT, hoxJ; two-component system, NtrC family, sensor histidine kinase HupT/HoxJ [EC:2.7.13.3]
K10681	0.214865	0.107433	0.985015	saeS; two-component system, OmpR family, sensor histidine kinase SaeS [EC:2.7.13.3]
K12661	0.214865	0.985015	0.107433	LRA3, rhmD; L-rhamnonate dehydratase [EC:4.2.1.90]
K10856	0.214865	0.985015	0.107433	acxC; acetone carboxylase, gamma subunit [EC:6.4.1.6]
K17326	0.214865	0.985015	0.107433	bxlE; xylobiose transport system substrate-binding protein
K03802	0.215061	0.10753	0.93528	cphA; cyanophycin synthetase [EC:6.3.2.29 6.3.2.30]
K24845	0.215061	0.93528	0.10753	ubiV; O2-independent ubiquinone biosynthesis protein UbiV
K24844	0.215061	0.93528	0.10753	ubiU; O2-independent ubiquinone biosynthesis protein UbiU
K24843	0.215061	0.93528	0.10753	ubiT; O2-independent ubiquinone biosynthesis accessory factor UbiT
K00567	0.217947	0.927348	0.108974	ogt, MGMT; methylated-DNA-[protein]-cysteine S-methyltransferase [EC:2.1.1.63]
K06970	0.217947	0.108974	0.927348	rlmF; 23S rRNA (adenine1618-N6)-methyltransferase [EC:2.1.1.181]
K25151	0.218944	0.929998	0.109472	gldF; gliding motility-associated transport system permease protein
K07002	0.218944	0.929998	0.109472	RBBP9; serine hydrolase [EC:3.-.-.-]
K13282	0.218944	0.109472	0.929998	cphB; cyanophycinase [EC:3.4.15.6]
K25156	0.218963	0.109482	0.938014	evrA; viologen exporter family transport system ATP-binding protein
K06949	0.218963	0.109482	0.938014	rsgA, engC; ribosome biogenesis GTPase / thiamine phosphate phosphatase [EC:3.6.1.- 3.1.3.100]
K09607	0.218963	0.109482	0.938014	ina; immune inhibitor A [EC:3.4.24.-]
K17108	0.219401	0.969271	0.109701	GBA2; non-lysosomal glucosylceramidase [EC:3.2.1.45]
K07790	0.219401	0.109701	0.969271	pagO; putative membrane protein PagO
K13007	0.219401	0.109701	0.969271	wbpL; glycosyltransferase WbpL [EC:2.4.1.-]
K22373	0.219401	0.969271	0.109701	larA; lactate racemase [EC:5.1.2.1]
K12062	0.219401	0.969271	0.109701	trbI; conjugal transfer pilin signal peptidase TrbI
K10231	0.219401	0.969271	0.109701	kojP; kojibiose phosphorylase [EC:2.4.1.230]
K02596	0.219401	0.969271	0.109701	nifX; nitrogen fixation protein NifX
K03756	0.219401	0.969271	0.109701	potE; putrescine:ornithine antiporter
K07231	0.220625	0.110312	0.932936	K07231; putative iron-regulated protein
K13979	0.223708	0.111854	0.924816	yahK; alcohol dehydrogenase (NADP+) [EC:1.1.1.2]
K21345	0.225983	0.955969	0.112992	rfaE2; D-glycero-beta-D-manno-heptose 1-phosphate adenylyltransferase [EC:2.7.7.70]
K25182	0.225983	0.955969	0.112992	ybhF; drug efflux transport system ATP-binding protein
K03521	0.226787	0.934781	0.113393	fixA, etfB; electron transfer flavoprotein beta subunit
K03205	0.22718	0.11359	0.923281	virD4, lvhD4; type IV secretion system protein VirD4 [EC:7.4.2.8]
K23124	0.229347	0.92548	0.114674	pxpC; 5-oxoprolinase (ATP-hydrolysing) subunit C [EC:3.5.2.9]
K13481	0.229347	0.114674	0.92548	xdhA; xanthine dehydrogenase small subunit [EC:1.17.1.4]
K18300	0.229629	0.945939	0.114815	oprN; outer membrane protein, multidrug efflux system
K02381	0.229629	0.114815	0.945939	fdrA; FdrA protein
K18220	0.229629	0.114815	0.945939	tetM, tetO; ribosomal protection tetracycline resistance protein
K01195	0.229629	0.945939	0.114815	uidA, GUSB; beta-glucuronidase [EC:3.2.1.31]
K04073	0.229843	0.939003	0.114922	mhpF; acetaldehyde dehydrogenase [EC:1.2.1.10]
K11530	0.229843	0.114922	0.939003	lsrG; (4S)-4-hydroxy-5-phosphonooxypentane-2,3-dione isomerase [EC:5.3.1.32]
K19000	0.229843	0.939003	0.114922	rof; Rho-binding antiterminator
K06998	0.230369	0.115184	0.921865	phzF; trans-2,3-dihydro-3-hydroxyanthranilate isomerase [EC:5.3.3.17]
K02303	0.231182	0.115591	0.928432	cobA; uroporphyrin-III C-methyltransferase [EC:2.1.1.107]
K22390	0.231182	0.115591	0.928432	ACP7; acid phosphatase type 7
K02472	0.231182	0.115591	0.928432	wecC; UDP-N-acetyl-D-mannosaminuronic acid dehydrogenase [EC:1.1.1.336]
K06147	0.231859	0.921202	0.11593	ABCB-BAC; ATP-binding cassette, subfamily B, bacterial
K08997	0.231859	0.11593	0.921202	SELENOO, selO; protein adenylyltransferase [EC:2.7.7.108]
K02051	0.231859	0.921202	0.11593	ABC.SN.S; NitT/TauT family transport system substrate-binding protein
K07146	0.231859	0.11593	0.921202	K07146; UPF0176 protein
K25153	0.23259	0.924058	0.116295	gldG; gliding motility-associatede transport system auxiliary component
K01531	0.234296	0.931637	0.117148	mgtA, mgtB; P-type Mg2+ transporter [EC:7.2.2.14]
K03405	0.234637	0.117319	0.919962	chlI, bchI; magnesium chelatase subunit I [EC:6.6.1.1]
K10536	0.24044	0.12022	0.917358	aguA; agmatine deiminase [EC:3.5.3.12]
K20265	0.240478	0.120239	0.934664	gadC; glutamate:GABA antiporter
K03574	0.240478	0.934664	0.120239	mutT, NUDT15, MTH2; 8-oxo-dGTP diphosphatase [EC:3.6.1.55]
K07862	0.241022	0.120511	0.92417	sstT; serine/threonine transporter
K08151	0.241022	0.92417	0.120511	tetA; MFS transporter, DHA1 family, tetracycline resistance protein
K07245	0.241505	0.120752	0.92858	pcoD; copper resistance protein D
K06222	0.241505	0.92858	0.120752	dkgB; 2,5-diketo-D-gluconate reductase B [EC:1.1.1.346]
K13628	0.243954	0.915774	0.121977	iscA; iron-sulfur cluster assembly protein
K06188	0.244508	0.918781	0.122254	aqpZ; aquaporin Z
K08659	0.245133	0.122566	0.93988	pepDA, pepDB; dipeptidase [EC:3.4.-.-]
K07665	0.245133	0.122566	0.93988	cusR, copR, silR; two-component system, OmpR family, copper resistance phosphate regulon response regulator CusR
K09121	0.245133	0.93988	0.122566	larC; pyridinium-3,5-bisthiocarboxylic acid mononucleotide nickel chelatase [EC:4.99.1.12]
K06443	0.245689	0.122845	0.922127	lcyB, crtL1, crtY; lycopene beta-cyclase [EC:5.5.1.19]
K00980	0.245689	0.122845	0.922127	tagD; glycerol-3-phosphate cytidylyltransferase [EC:2.7.7.39]
K02616	0.245689	0.922127	0.122845	paaX; phenylacetic acid degradation operon negative regulatory protein
K19597	0.247934	1	0.123967	golT; Au+-exporting ATPase [EC:3.6.1.-]
K22694	0.247934	0.123967	1	sttH; tryptophan 6-halogenase [EC:1.14.19.59]
K02636	0.247934	1	0.123967	petC; cytochrome b6-f complex iron-sulfur subunit [EC:7.1.1.6]
K21684	0.247934	1	0.123967	sdgC; salicyloyl-CoA 5-hydroxylase [EC:1.14.13.209]
K16026	0.247934	0.123967	1	asm15; methoxymalonate biosynthesis protein
K17464	0.247934	1	0.123967	dgaA; D-glucosaminate PTS system EIIA component [EC:2.7.1.203]
K14728	0.247934	0.123967	1	K14728; phthiodiolone/phenolphthiodiolone dimycocerosates ketoreductase [EC:1.2.-.-]
K00622	0.247934	0.123967	1	nat; arylamine N-acetyltransferase [EC:2.3.1.5]
K14978	0.247934	0.123967	1	ssrA; two-component system, LuxR family, secretion system sensor histidine kinase SsrA
K07543	0.247934	1	0.123967	bbsE; benzylsuccinate CoA-transferase BbsE subunit [EC:2.8.3.15]
K21160	0.247934	0.123967	1	sgcE2, ncsE2, kedE2; enediyne biosynthesis protein E2
K09128	0.247934	1	0.123967	acnX2; mevalonate 5-phosphate dehydratase small subunit [EC:4.2.1.-]
K22033	0.247934	1	0.123967	K22033; lytic cellulose monooxygenase (C4-dehydrogenating) [EC:1.14.99.56]
K25263	0.247934	1	0.123967	hpfH; (2S)-3-sulfopropanediol dehydratase activating enzyme
K15972	0.247934	0.123967	1	tcmG, elmG; tetracenomycin A2 monooxygenase-dioxygenase [EC:1.14.13.200]
K21379	0.247934	0.123967	1	vioB; dTDP-4-amino-4,6-dideoxy-D-glucose acyltransferase [EC:2.3.1.209]
K22113	0.247934	0.123967	1	ddaG; fumarate---(S)-2,3-diaminopropanoate ligase [EC:6.3.2.46]
K04128	0.247934	0.123967	1	cmcH; hydroxymethyl cephem carbamoyltransferase [EC:2.1.3.7]
K21161	0.247934	0.123967	1	sgcE3, ncsE3, kedE3; enediyne biosynthesis protein E3
K19981	0.247934	0.123967	1	prnB; monodechloroaminopyrrolnitrin synthase
K03780	0.247934	1	0.123967	ttdB; L(+)-tartrate dehydratase beta subunit [EC:4.2.1.32]
K12136	0.247934	0.123967	1	hyfA; hydrogenase-4 component A [EC:1.-.-.-]
K16193	0.247934	0.123967	1	arfC; uncharacterized membrane protein ArfC
K08280	0.247934	0.123967	1	wbbJ; lipopolysaccharide O-acetyltransferase [EC:2.3.1.-]
K24565	0.247934	0.123967	1	oleAII; 8,8a-deoxyoleandolide synthase 2
K16025	0.247934	0.123967	1	asm14; methoxymalonate biosynthesis acyl carrier protein
K21592	0.247934	1	0.123967	tarK; teichoic acid ribitol-phosphate primase [EC:2.7.8.46]
K16024	0.247934	0.123967	1	asm13; methoxymalonate biosynthesis protein
K10936	0.247934	1	0.123967	acfA; accessory colonization factor AcfA
K05951	0.247934	1	0.123967	draT; NAD+---dinitrogen-reductase ADP-D-ribosyltransferase [EC:2.4.2.37]
K12209	0.247934	0.123967	1	icmE, dotG; intracellular multiplication protein IcmE
K11200	0.247934	1	0.123967	mngA, hrsA; 2-O-A-mannosyl-D-glycerate PTS system EIIABC component [EC:2.7.1.195]
K21607	0.247934	1	0.123967	pcpD; tetrachlorobenzoquinone reductase [EC:1.1.1.404]
K20993	0.247934	0.123967	1	estP; pyrethroid hydrolase [EC:3.1.1.88]
K24287	0.247934	0.123967	1	lmbB2; L-tyrosine peroxygenase [EC:1.11.2.6]
K12238	0.247934	1	0.123967	pchD; salicylate---[aryl-carrier protein] ligase [EC:6.2.1.61]
K16028	0.247934	0.123967	1	asm17; O-methyltransferase
K25767	0.247934	1	0.123967	nag31; exo-acting protein-alpha-N-acetylgalactosaminidase [EC:3.2.1.217]
K12143	0.247934	0.123967	1	hyfH; hydrogenase-4 component H
K21165	0.247934	0.123967	1	sgcE8, ncsE8, kedE8; enediyne biosynthesis protein E8
K21166	0.247934	0.123967	1	sgcE9, ncsE9, kedE9; enediyne biosynthesis protein E9
K16027	0.247934	0.123967	1	asm16; methoxymalonate biosynthesis protein
K15891	0.247934	1	0.123967	FLDH; NAD+-dependent farnesol dehydrogenase [EC:1.1.1.354]
K12709	0.247934	1	0.123967	novL, cloL, couL; 8-demethylnovobiocic acid synthase [EC:6.3.1.15]
K21167	0.247934	0.123967	1	sgcE11, ncsE11, kedE11; enediyne biosynthesis protein E11
K19504	0.247934	1	0.123967	gfrE; glucoselysine-6-phosphate deglycase
K00602	0.247934	1	0.123967	purH; phosphoribosylaminoimidazolecarboxamide formyltransferase / IMP cyclohydrolase [EC:2.1.2.3 3.5.4.10]
K20547	0.247934	0.123967	1	CHIB; basic endochitinase B [EC:3.2.1.14]
K01447	0.248372	0.124186	0.913772	xlyAB; N-acetylmuramoyl-L-alanine amidase [EC:3.5.1.28]
K02408	0.248802	0.913577	0.124401	fliE; flagellar hook-basal body complex protein FliE
K02388	0.248802	0.913577	0.124401	flgC; flagellar basal-body rod protein FlgC
K01535	0.249659	0.12483	0.947349	PMA1, PMA2; H+-transporting ATPase [EC:7.1.2.1]
K16915	0.249659	0.12483	0.947349	cbiL; nickel transport protein
K02294	0.249659	0.12483	0.947349	crtR; beta-carotene hydroxylase [EC:1.14.13.-]
K04719	0.249872	0.124936	0.91638	bluB; 5,6-dimethylbenzimidazole synthase [EC:1.13.11.79]
K12976	0.250196	0.920141	0.125098	pagL; lipid A 3-O-deacylase [EC:3.1.1.-]
K05777	0.250591	0.125295	0.930456	ynjB; putative thiamine transport system substrate-binding protein
K03758	0.255079	0.92273	0.127539	arcD, lysl, lysP; arginine:ornithine antiporter / lysine permease
K00951	0.257227	0.913063	0.128613	relA; GTP pyrophosphokinase [EC:2.7.6.5]
K08641	0.257227	0.128613	0.913063	vanX; zinc D-Ala-D-Ala dipeptidase [EC:3.4.13.22]
K25317	0.258081	0.956738	0.129041	alr, bsrV; amino-acid racemase [EC:5.1.1.10]
K23424	0.258081	0.129041	0.956738	TMTC; protein O-mannosyl-transferase [EC:2.4.1.-]
K15896	0.258081	0.129041	0.956738	pseH; UDP-4-amino-4,6-dideoxy-N-acetyl-beta-L-altrosamine N-acetyltransferase [EC:2.3.1.202]
K18305	0.258081	0.956738	0.129041	mexG; transmembrane protein
K23183	0.258081	0.956738	0.129041	fecC; ferric citrate transport system permease protein
K00885	0.258081	0.129041	0.956738	nanK; N-acylmannosamine kinase [EC:2.7.1.60]
K14414	0.258081	0.956738	0.129041	rtcR; transcriptional regulatory protein RtcR
K02826	0.258081	0.129041	0.956738	qoxA; cytochrome aa3-600 menaquinol oxidase subunit II [EC:7.1.1.5]
K22747	0.258081	0.129041	0.956738	AIFM3; apoptosis-inducing factor 3
K11208	0.258081	0.956738	0.129041	yncG; GST-like protein
K04029	0.258081	0.129041	0.956738	eutP; ethanolamine utilization protein EutP
K22343	0.258081	0.129041	0.956738	dmmB; dimethylamine monooxygenase subunit B [EC:1.14.13.238]
K11735	0.259639	0.12982	0.934022	gabP; GABA permease
K01023	0.259639	0.934022	0.12982	assT; arylsulfate sulfotransferase [EC:2.8.2.22]
K19686	0.259639	0.12982	0.934022	vapC; ribonuclease VapC [EC:3.1.-.-]
K13688	0.259639	0.12982	0.934022	chvB, cgs, ndvB; cyclic beta-1,2-glucan synthetase [EC:2.4.1.-]
K06937	0.259639	0.934022	0.12982	E1.21.98.5; tetraether lipid synthase [EC:1.21.98.5]
K21832	0.259639	0.12982	0.934022	gbcB, bmoB; glycine betaine monooxygenase B [EC:1.14.13.251]
K01728	0.259639	0.934022	0.12982	pel; pectate lyase [EC:4.2.2.2]
K09952	0.259639	0.12982	0.934022	csn1, cas9; CRISPR-associated endonuclease Csn1 [EC:3.1.-.-]
K19333	0.260212	0.926382	0.130106	kdgR; IclR family transcriptional regulator, KDG regulon repressor
K04691	0.260212	0.926382	0.130106	hhoB, degS; serine protease DegS [EC:3.4.21.-]
K07064	0.260212	0.926382	0.130106	K07064; uncharacterized protein
K21416	0.260212	0.926382	0.130106	acoA; acetoin:2,6-dichlorophenolindophenol oxidoreductase subunit alpha [EC:1.1.1.-]
K00265	0.262805	0.131403	0.914523	gltB; glutamate synthase (NADPH) large chain [EC:1.4.1.13]
K00130	0.265827	0.132913	0.909147	betB, gbsA; betaine-aldehyde dehydrogenase [EC:1.2.1.8]
K03298	0.266722	0.912758	0.133361	TC.DME; drug/metabolite transporter, DME family
K16238	0.267611	0.133806	0.917219	eat, eutP; ethanolamine permease
K15554	0.267773	0.908255	0.133887	ssuC; sulfonate transport system permease protein
K01941	0.269374	0.92244	0.134687	E6.3.4.6; urea carboxylase [EC:6.3.4.6]
K07264	0.269374	0.134687	0.92244	arnT, pmrK; 4-amino-4-deoxy-L-arabinose transferase [EC:2.4.2.43]
K17224	0.269374	0.92244	0.134687	soxB; S-sulfosulfanyl-L-cysteine sulfohydrolase [EC:3.1.6.20]
K10254	0.269374	0.134687	0.92244	ohyA, sph; oleate hydratase [EC:4.2.1.53]
K03325	0.269642	0.134821	0.907398	ACR3, arsB; arsenite transporter
K13482	0.270503	0.135252	0.911047	xdhB; xanthine dehydrogenase large subunit [EC:1.17.1.4]
K18988	0.271204	0.939027	0.135602	ampH; serine-type D-Ala-D-Ala carboxypeptidase/endopeptidase [EC:3.4.16.4 3.4.21.-]
K03212	0.271204	0.939027	0.135602	rumB; 23S rRNA (uracil747-C5)-methyltransferase [EC:2.1.1.189]
K12255	0.271204	0.135602	0.939027	gbuA; guanidinobutyrase [EC:3.5.3.7]
K00309	0.271204	0.135602	0.939027	dmg; dimethylglycine oxidase [EC:1.5.3.10]
K21783	0.271204	0.135602	0.939027	pigJ, redX; beta-ketoacyl ACP synthase [EC:2.3.1.-]
K07450	0.271204	0.939027	0.135602	K07450; putative resolvase
K21019	0.271204	0.939027	0.135602	sadC; diguanylate cyclase [EC:2.7.7.65]
K08351	0.271204	0.939027	0.135602	bisC; biotin/methionine sulfoxide reductase [EC:1.-.-.-]
K16164	0.273232	0.928374	0.136616	K16164; acylpyruvate hydrolase [EC:3.7.1.5]
K13255	0.273232	0.928374	0.136616	fhuF; ferric iron reductase protein FhuF
K21062	0.274154	0.137077	0.909387	lhpC; 1-pyrroline-4-hydroxy-2-carboxylate deaminase [EC:3.5.4.22]
K10027	0.274154	0.137077	0.909387	crtI; phytoene desaturase [EC:1.3.99.26 1.3.99.28 1.3.99.29 1.3.99.31]
K11936	0.276361	0.904299	0.138181	pgaC, icaA; poly-beta-1,6-N-acetyl-D-glucosamine synthase [EC:2.4.1.-]
K21703	0.277677	0.907778	0.138839	cbbR, cmpR, ndhR; LysR family transcriptional regulator, low CO2-responsive transcriptional regulator
K08992	0.277859	0.13893	0.903605	lapA; lipopolysaccharide assembly protein A
K25155	0.278103	0.139051	0.918628	evrB; viologen exporter family transport system permease protein
K25154	0.278103	0.139051	0.918628	evrC; viologen exporter family transport system permease protein
K09384	0.278103	0.918628	0.139051	K09384; uncharacterized protein
K01993	0.279197	0.912038	0.139598	ABC-2.TX; HlyD family secretion protein
K02423	0.279197	0.912038	0.139598	fliT; flagellar protein FliT
K01185	0.279197	0.912038	0.139598	E3.2.1.17; lysozyme [EC:3.2.1.17]
K05275	0.280645	0.902311	0.140323	E1.1.1.65; pyridoxine 4-dehydrogenase [EC:1.1.1.65]
K07576	0.280645	0.902311	0.140323	K07576; metallo-beta-lactamase family protein
K14160	0.281079	0.906218	0.140539	imuA; protein ImuA
K11049	0.281079	0.906218	0.140539	cylG; CylG protein
K02638	0.283601	0.966344	0.141801	petE; plastocyanin
K16906	0.283601	0.141801	0.966344	K16906; fluoroquinolone transport system permease protein
K15790	0.283601	0.966344	0.141801	nifQ; nitrogen fixation protein NifQ
K15066	0.283601	0.966344	0.141801	ligM; vanillate/3-O-methylgallate O-demethylase [EC:2.1.1.341]
K23246	0.283601	0.141801	0.966344	apnL; D-apionolactonase [EC:3.1.1.115]
K23373	0.283601	0.966344	0.141801	sbnH; 2-[(L-alanin-3-ylcarbamoyl)methyl]-2-hydroxybutanedioate decarboxylase [EC:4.1.1.117]
K19422	0.283601	0.141801	0.966344	epsD; glycosyltransferase EpsD [EC:2.4.-.-]
K14657	0.283601	0.966344	0.141801	nodD; LysR family transcriptional regulator, nod-box dependent transcriptional activator
K16905	0.283601	0.141801	0.966344	K16905; fluoroquinolone transport system permease protein
K16880	0.283601	0.966344	0.141801	hmfE; 2-oxoglutaroyl-CoA hydrolase
K16876	0.283601	0.966344	0.141801	hmfD; 2-furoate---CoA ligase [EC:6.2.1.31]
K01233	0.283601	0.141801	0.966344	csn; chitosanase [EC:3.2.1.132]
K03477	0.283601	0.141801	0.966344	ulaR; DeoR family transcriptional regulator, ulaG and ulaABCDEF operon transcriptional repressor
K16877	0.283601	0.966344	0.141801	hmfA; 2-furoyl-CoA dehydrogenase large subunit [EC:1.3.99.8]
K09819	0.283601	0.966344	0.141801	ABC.MN.P; manganese/iron transport system permease protein
K02593	0.283601	0.966344	0.141801	nifT; nitrogen fixation protein NifT
K02595	0.283601	0.966344	0.141801	nifW; nitrogenase-stabilizing/protective protein
K25587	0.283601	0.141801	0.966344	E3.4.17.25; glutathione-S-conjugate glycine hydrolase [EC:3.4.17.25]
K02597	0.283601	0.966344	0.141801	nifZ; nitrogen fixation protein NifZ
K11210	0.283601	0.966344	0.141801	fosB; metallothiol transferase [EC:2.5.1.-]
K23086	0.283601	0.966344	0.141801	ggH; glucosylglycerate hydrolase [EC:3.2.1.208]
K00574	0.284314	0.900602	0.142157	cfa; cyclopropane-fatty-acyl-phospholipid synthase [EC:2.1.1.79]
K08995	0.284361	0.904707	0.142181	K08995; putative membrane protein
K03735	0.284661	0.14233	0.909565	eutB; ethanolamine ammonia-lyase large subunit [EC:4.3.1.7]
K21741	0.285987	0.142994	0.92294	rclC; reactive chlorine resistance protein C
K19166	0.286426	0.143213	0.914945	higB; mRNA interferase HigB [EC:3.1.-.-]
K00368	0.286426	0.143213	0.914945	nirK; nitrite reductase (NO-forming) [EC:1.7.2.1]
K21159	0.286426	0.143213	0.914945	sgcF, ncsF2, kedF; epoxide hydrolase
K01008	0.289899	0.14495	0.897987	selD, SEPHS; selenide, water dikinase [EC:2.7.9.3]
K06133	0.289899	0.14495	0.897987	LYS5, acpT; 4'-phosphopantetheinyl transferase [EC:2.7.8.-]
K03292	0.290583	0.901826	0.145292	TC.GPH; glycoside/pentoside/hexuronide:cation symporter, GPH family
K21022	0.290875	0.93105	0.145437	roeA; diguanylate cyclase [EC:2.7.7.65]
K06001	0.290875	0.93105	0.145437	trpB; tryptophan synthase beta chain [EC:4.2.1.20]
K08168	0.290875	0.93105	0.145437	tetB; MFS transporter, DHA2 family, metal-tetracycline-proton antiporter
K00066	0.290875	0.145437	0.93105	algD; GDP-mannose 6-dehydrogenase [EC:1.1.1.132]
K20950	0.290875	0.93105	0.145437	vpsQ; polysaccharide biosynthesis protein VpsQ
K11175	0.290875	0.93105	0.145437	purN; phosphoribosylglycinamide formyltransferase 1 [EC:2.1.2.2]
K12137	0.291489	0.145745	0.944562	hyfB; hydrogenase-4 component B [EC:1.-.-.-]
K02403	0.291489	0.944562	0.145745	flhD; flagellar transcriptional activator FlhD
K01361	0.291489	0.145745	0.944562	E3.4.21.96; lactocepin [EC:3.4.21.96]
K17215	0.291489	0.145745	0.944562	K17215; inositol transport system ATP-binding protein
K05882	0.291489	0.944562	0.145745	E1.1.1.91; aryl-alcohol dehydrogenase (NADP+) [EC:1.1.1.91]
K14596	0.291489	0.145745	0.944562	crtX; zeaxanthin glucosyltransferase [EC:2.4.1.276]
K01727	0.291489	0.145745	0.944562	hysA, hylA, hylB; hyaluronate lyase [EC:4.2.2.1]
K11937	0.291489	0.944562	0.145745	pgaD; biofilm PGA synthesis protein PgaD
K02402	0.291489	0.944562	0.145745	flhC; flagellar transcriptional activator FlhC
K20488	0.291489	0.944562	0.145745	nisR, spaR; two-component system, OmpR family, lantibiotic biosynthesis response regulator NisR/SpaR
K22104	0.291489	0.145745	0.944562	nanR; GntR family transcriptional regulator, sialic acid-inducible nan operon repressor
K02688	0.291489	0.944562	0.145745	prpR; transcriptional regulator, propionate catabolism operon regulatory protein
K07783	0.291489	0.145745	0.944562	uhpC; MFS transporter, OPA family, sugar phosphate sensor protein UhpC
K01515	0.292382	0.89682	0.146191	nudF; ADP-ribose diphosphatase [EC:3.6.1.13 3.6.1.-]
K08998	0.29353	0.900455	0.146765	K08998; uncharacterized protein
K24967	0.29353	0.146765	0.900455	nagR; GntR family transcriptional regulator, N-acetylglucosamine utilization regulator
K02390	0.293907	0.896102	0.146954	flgE; flagellar hook protein FlgE
K06940	0.294316	0.147158	0.895909	K06940; uncharacterized protein
K02417	0.294316	0.895909	0.147158	fliN; flagellar motor switch protein FliN
K05795	0.294368	0.147184	0.911387	terD; tellurium resistance protein TerD
K03522	0.294368	0.911387	0.147184	fixB, etfA; electron transfer flavoprotein alpha subunit
K00547	0.294368	0.911387	0.147184	mmuM, BHMT2; homocysteine S-methyltransferase [EC:2.1.1.10]
K02409	0.294433	0.895854	0.147217	fliF; flagellar M-ring protein FliF
K02598	0.297977	0.148988	0.917717	nirC; nitrite transporter
K07777	0.297977	0.148988	0.917717	degS; two-component system, NarL family, sensor histidine kinase DegS [EC:2.7.13.3]
K09022	0.297977	0.917717	0.148988	ridA, tdcF, RIDA; 2-iminobutanoate/2-iminopropanoate deaminase [EC:3.5.99.10]
K07455	0.297977	0.148988	0.917717	recT; recombination protein RecT
K15523	0.29911	0.897846	0.149555	FN3KRP; protein-ribulosamine 3-kinase [EC:2.7.1.172]
K18208	0.29985	0.149925	0.9026	RNLS; renalase [EC:1.6.3.5]
K00101	0.29985	0.149925	0.9026	lldD; L-lactate dehydrogenase (cytochrome) [EC:1.1.2.3]
K21908	0.30175	0.896606	0.150875	hdeD; membrane protein HdeD
K00479	0.301952	0.150976	0.90795	gbcA, bmoA; glycine betaine monooxygenase A [EC:1.14.13.251]
K01304	0.30454	0.900422	0.15227	pcp; pyroglutamyl-peptidase [EC:3.4.19.3]
K06013	0.30454	0.900422	0.15227	STE24; STE24 endopeptidase [EC:3.4.24.84]
K25316	0.30454	0.15227	0.900422	racX, ygeA; amino-acid racemase [EC:5.1.1.10]
K19058	0.308899	0.923438	0.154449	merC; mercuric ion transport protein
K07696	0.308899	0.923438	0.154449	nreC; two-component system, NarL family, response regulator NreC
K18923	0.308899	0.154449	0.923438	stbD; antitoxin StbD
K10037	0.308899	0.923438	0.154449	glnP; glutamine transport system permease protein
K02839	0.308899	0.923438	0.154449	prfH; peptide chain release factor
K25183	0.308899	0.923438	0.154449	ybhG; membrane fusion protein YbhG
K00594	0.308899	0.923438	0.154449	xyoA, aldO; alditol oxidase [EC:1.1.3.41]
K00879	0.308899	0.154449	0.923438	fucK; L-fuculokinase [EC:2.7.1.51]
K21900	0.309057	0.154528	0.898313	cysL; LysR family transcriptional regulator, transcriptional activator of the cysJI operon
K01857	0.309198	0.904632	0.154599	pcaB; 3-carboxy-cis,cis-muconate cycloisomerase [EC:5.5.1.2]
K21393	0.309262	0.154631	0.912703	yiaN; TRAP-type transport system large permease protein
K00655	0.309262	0.912703	0.154631	plsC; 1-acyl-sn-glycerol-3-phosphate acyltransferase [EC:2.3.1.51]
K25307	0.313407	0.896271	0.156704	wzb, etp; low molecular weight protein-tyrosine phosphatase [EC:3.1.3.48]
K09951	0.31354	0.891026	0.15677	cas2; CRISPR-associated protein Cas2
K02391	0.31354	0.891026	0.15677	flgF; flagellar basal-body rod protein FlgF
K07043	0.316126	0.158063	0.901429	upp; UTP pyrophosphatase [EC:3.6.1.-]
K16329	0.317598	0.158799	0.894294	psuG; pseudouridylate synthase [EC:4.2.1.70]
K01414	0.31957	0.888146	0.159785	prlC; oligopeptidase A [EC:3.4.24.70]
K07257	0.319902	0.159951	0.90789	spsF; spore coat polysaccharide biosynthesis protein SpsF
K05499	0.319902	0.90789	0.159951	cytR; LacI family transcriptional regulator, repressor for deo operon, udp, cdd, tsx, nupC, and nupG
K16515	0.320619	0.932982	0.16031	galB; 4-oxalomesaconate hydratase [EC:4.2.1.83]
K07683	0.320619	0.932982	0.16031	nreB; two-component system, NarL family, sensor histidine kinase NreB [EC:2.7.13.3]
K19155	0.320619	0.932982	0.16031	yhaV; toxin YhaV [EC:3.1.-.-]
K08195	0.320619	0.932982	0.16031	pcaK; MFS transporter, AAHS family, 4-hydroxybenzoate transporter
K25677	0.320619	0.932982	0.16031	yesP; pectin-derived oligosaccharide transport system permease protein
K22270	0.320619	0.932982	0.16031	nagX; 3-hydroxybenzoate 6-monooxygenase [EC:1.14.13.24]
K17213	0.320619	0.16031	0.932982	K17213; inositol transport system substrate-binding protein
K07784	0.320619	0.16031	0.932982	uhpT; MFS transporter, OPA family, hexose phosphate transport protein UhpT
K11962	0.321636	0.89238	0.160818	urtD; urea transport system ATP-binding protein
K01621	0.321636	0.160818	0.89238	xfp, xpk; xylulose-5-phosphate/fructose-6-phosphate phosphoketolase [EC:4.1.2.9 4.1.2.22]
K15921	0.322754	0.898337	0.161377	xynD; arabinoxylan arabinofuranohydrolase [EC:3.2.1.55]
K00433	0.32488	0.16244	0.885595	cpo; non-heme chloroperoxidase [EC:1.11.1.10]
K13040	0.325471	0.916193	0.162736	ttrS; two-component system, LuxR family, sensor histidine kinase TtrS [EC:2.7.13.3]
K18820	0.325471	0.916193	0.162736	agd31B; oligosaccharide 4-alpha-D-glucosyltransferase [EC:2.4.1.161]
K06607	0.325471	0.916193	0.162736	iolS; myo-inositol catabolism protein IolS [EC:1.1.1.-]
K21012	0.325471	0.162736	0.916193	pelG; polysaccharide biosynthesis protein PelG
K00817	0.325471	0.916193	0.162736	hisC; histidinol-phosphate aminotransferase [EC:2.6.1.9]
K07154	0.326497	0.163249	0.884816	hipA; serine/threonine-protein kinase HipA [EC:2.7.11.1]
K24119	0.326497	0.884816	0.163249	ahpC; NADH-dependent peroxiredoxin subunit C [EC:1.11.1.26]
K08225	0.328041	0.88407	0.164021	entS; MFS transporter, ENTS family, enterobactin (siderophore) exporter
K16089	0.329099	0.895352	0.16455	TC.FEV.OM2, cirA, cfrA, hmuR; outer membrane receptor for ferrienterochelin and colicins
K01054	0.329273	0.888736	0.164637	MGLL; acylglycerol lipase [EC:3.1.1.23]
K18159	0.329947	0.164974	0.903273	NDUFAF1, CIA30; NADH dehydrogenase [ubiquinone] 1 alpha subcomplex assembly factor 1
K02822	0.329947	0.164974	0.903273	ulaB, sgaB; ascorbate PTS system EIIB component [EC:2.7.1.194]
K16922	0.329947	0.164974	0.903273	yydH; putative peptide zinc metalloprotease protein
K02226	0.332885	0.887003	0.166442	cobC, phpB; alpha-ribazole phosphatase [EC:3.1.3.73]
K13936	0.333504	0.881424	0.166752	mdcF; malonate transporter and related proteins
K01040	0.335177	0.167588	0.89247	gctB; glutaconate CoA-transferase, subunit B [EC:2.8.3.12]
K07458	0.335177	0.89247	0.167588	vsr; DNA mismatch endonuclease, patch repair protein [EC:3.1.-.-]
K01465	0.335177	0.89247	0.167588	URA4, pyrC; dihydroorotase [EC:3.5.2.3]
K01303	0.335824	0.880296	0.167912	APEH; acylaminoacyl-peptidase [EC:3.4.19.1]
K09131	0.336364	0.885326	0.168182	K09131; uncharacterized protein
K18831	0.336364	0.168182	0.885326	higA; HTH-type transcriptional regulator / antitoxin HigA
K10824	0.336895	0.947733	0.168447	nikE, cntF; nickel transport system ATP-binding protein [EC:7.2.2.11]
K10794	0.336895	0.947733	0.168447	prdB; D-proline reductase (dithiol) PrdB [EC:1.21.4.1]
K03516	0.336895	0.947733	0.168447	flhE; flagellar protein FlhE
K01582	0.336895	0.947733	0.168447	E4.1.1.18, ldcC, cadA; lysine decarboxylase [EC:4.1.1.18]
K24411	0.336895	0.168447	0.947733	patD, lynD; oxazoline/thiazoline synthase [EC:6.2.2.2 6.2.2.3]
K20454	0.336895	0.947733	0.168447	dml; 2,3-dimethylmalate lyase [EC:4.1.3.32]
K07065	0.336895	0.168447	0.947733	K07065; uncharacterized protein
K19296	0.336895	0.168447	0.947733	algF; alginate O-acetyltransferase complex protein AlgF
K17067	0.336895	0.947733	0.168447	mdo; formaldehyde dismutase / methanol dehydrogenase [EC:1.2.98.1 1.1.99.37]
K03862	0.336895	0.947733	0.168447	vanA; vanillate monooxygenase [EC:1.14.13.82]
K15586	0.336895	0.947733	0.168447	nikC, cntC; nickel transport system permease protein
K01459	0.336895	0.947733	0.168447	E3.5.1.77; N-carbamoyl-D-amino-acid hydrolase [EC:3.5.1.77]
K12963	0.336895	0.168447	0.947733	arnF; undecaprenyl phosphate-alpha-L-ara4N flippase subunit ArnF
K05908	0.336895	0.947733	0.168447	doxDA; thiosulfate dehydrogenase (quinone) [EC:1.8.5.2]
K12962	0.336895	0.168447	0.947733	arnE; undecaprenyl phosphate-alpha-L-ara4N flippase subunit ArnE
K03896	0.336895	0.947733	0.168447	iucB; acetyl CoA:N6-hydroxylysine acetyl transferase [EC:2.3.1.102]
K00939	0.336895	0.947733	0.168447	adk, AK; adenylate kinase [EC:2.7.4.3]
K10011	0.336895	0.168447	0.947733	arnA, pmrI; UDP-4-amino-4-deoxy-L-arabinose formyltransferase / UDP-glucuronic acid dehydrogenase (UDP-4-keto-hexauronic acid decarboxylating) [EC:2.1.2.13 1.1.1.305]
K21164	0.336895	0.168447	0.947733	sgcE7, ncsE7, kedE7; enediyne biosynthesis protein E7
K18457	0.336895	0.168447	0.947733	laaA; L-proline amide hydrolase [EC:3.5.1.101]
K00801	0.336895	0.168447	0.947733	FDFT1; farnesyl-diphosphate farnesyltransferase [EC:2.5.1.21]
K23184	0.336895	0.947733	0.168447	fecE; ferric citrate transport system ATP-binding protein [EC:7.2.2.18]
K08178	0.336895	0.168447	0.947733	JEN; MFS transporter, SHS family, lactate transporter
K15585	0.336895	0.947733	0.168447	nikB, cntB; nickel transport system permease protein
K20491	0.336895	0.947733	0.168447	nisE, spaE, cprB, epiE; lantibiotic transport system permease protein
K19428	0.336895	0.168447	0.947733	epsL; sugar transferase EpsL [EC:2.-.-.-]
K05791	0.339444	0.169722	0.898844	terZ; tellurium resistance protein TerZ
K07222	0.339716	0.169858	0.883705	K07222; putative flavoprotein involved in K+ transport
K21395	0.340485	0.878023	0.170243	yiaO; TRAP-type transport system periplasmic protein
K05816	0.340759	0.909309	0.17038	ugpC; sn-glycerol 3-phosphate transport system ATP-binding protein [EC:7.6.2.10]
K14340	0.340759	0.909309	0.17038	K14340; mannosyltransferase [EC:2.4.1.-]
K06898	0.340759	0.909309	0.17038	larB; pyridinium-3,5-biscarboxylic acid mononucleotide synthase [EC:2.5.1.143]
K01580	0.340759	0.17038	0.909309	E4.1.1.15, gadB, gadA, GAD; glutamate decarboxylase [EC:4.1.1.15]
K14645	0.341001	0.1705	0.889688	K14645; serine protease [EC:3.4.21.-]
K02015	0.341228	0.170614	0.87766	ABC.FEV.P; iron complex transport system permease protein
K00575	0.34191	0.170955	0.877326	cheR; chemotaxis protein methyltransferase CheR [EC:2.1.1.80]
K00263	0.34253	0.877022	0.171265	E1.4.1.9; leucine dehydrogenase [EC:1.4.1.9]
K11068	0.342946	0.882138	0.171473	hlyIII; hemolysin III
K00299	0.342946	0.882138	0.171473	ssuE, msuE; FMN reductase [EC:1.5.1.38]
K03169	0.34309	0.171545	0.876748	topB; DNA topoisomerase III [EC:5.6.2.1]
K01066	0.34359	0.171795	0.876503	aes; acetyl esterase [EC:3.1.1.-]
K03413	0.34403	0.876287	0.172015	cheY; two-component system, chemotaxis family, chemotaxis protein CheY
K07491	0.344411	0.172205	0.876101	rayT; REP-associated tyrosine transposase
K17758	0.344995	0.875814	0.172498	nnrD; ADP-dependent NAD(P)H-hydrate dehydratase [EC:4.2.1.136]
K02420	0.344995	0.875814	0.172498	fliQ; flagellar biosynthesis protein FliQ
K02406	0.3452	0.875714	0.1726	fliC, hag; flagellin
K02396	0.345433	0.875599	0.172716	flgK; flagellar hook-associated protein 1
K02389	0.345462	0.875585	0.172731	flgD; flagellar basal-body rod modification protein FlgD
K10533	0.346251	0.173126	0.922086	E3.3.2.8; limonene-1,2-epoxide hydrolase [EC:3.3.2.8]
K10208	0.346251	0.173126	0.922086	crtM; 4,4'-diapophytoene synthase [EC:2.5.1.96]
K19084	0.346251	0.922086	0.173126	braE, bceB; bacitracin transport system permease protein
K20902	0.346251	0.173126	0.922086	derK; D-erythrulose 4-kinase [EC:2.7.1.210]
K25676	0.346251	0.922086	0.173126	yesO; pectin-derived oligosaccharide transport system substrate-binding protein
K17244	0.346251	0.922086	0.173126	chiE; putative chitobiose transport system substrate-binding protein
K00455	0.346251	0.922086	0.173126	hpaD, hpcB; 3,4-dihydroxyphenylacetate 2,3-dioxygenase [EC:1.13.11.15]
K15054	0.346251	0.173126	0.922086	mdlB; (S)-mandelate dehydrogenase [EC:1.1.99.31]
K19083	0.346251	0.922086	0.173126	braD, bceA; bacitracin transport system ATP-binding protein
K01180	0.346251	0.922086	0.173126	E3.2.1.6; endo-1,3(4)-beta-glucanase [EC:3.2.1.6]
K04023	0.346251	0.173126	0.922086	eutH; ethanolamine transporter
K16138	0.346251	0.922086	0.173126	uidR; TetR/AcrR family transcriptional regulator, repressor for uid operon
K06605	0.346251	0.922086	0.173126	iolH; myo-inositol catabolism protein IolH
K05783	0.346251	0.922086	0.173126	benD-xylL; dihydroxycyclohexadiene carboxylate dehydrogenase [EC:1.3.1.25 1.3.1.-]
K03736	0.346584	0.173292	0.887002	eutC; ethanolamine ammonia-lyase small subunit [EC:4.3.1.7]
K01758	0.346584	0.887002	0.173292	CTH; cystathionine gamma-lyase [EC:4.4.1.1]
K01604	0.348434	0.894595	0.174217	mmdA; methylmalonyl-CoA decarboxylase subunit alpha [EC:7.2.4.3]
K16840	0.348434	0.174217	0.894595	hpxQ; 2-oxo-4-hydroxy-4-carboxy-5-ureidoimidazoline decarboxylase [EC:4.1.1.97]
K03649	0.348434	0.894595	0.174217	mug; double-stranded uracil-DNA glycosylase [EC:3.2.2.28]
K06945	0.348434	0.174217	0.894595	K06945; uncharacterized protein
K03216	0.349054	0.174527	0.87916	trmL, cspR; tRNA (cytidine/uridine-2'-O-)-methyltransferase [EC:2.1.1.207]
K16092	0.35194	0.877746	0.17597	btuB; vitamin B12 transporter
K01740	0.35194	0.877746	0.17597	metY; O-acetylhomoserine (thiol)-lyase [EC:2.5.1.49]
K15269	0.351941	0.884409	0.17597	pecM; probable blue pigment (indigoidine) exporter
K00180	0.354907	0.902772	0.177454	iorB; indolepyruvate ferredoxin oxidoreductase, beta subunit [EC:1.2.7.8]
K18199	0.356956	0.178478	0.890518	inhA; cyclohexyl-isocyanide hydratase [EC:4.2.1.103]
K03300	0.356956	0.890518	0.178478	TC.CITMHS; citrate-Mg2+:H+ or citrate-Ca2+:H+ symporter, CitMHS family
K06976	0.35708	0.17854	0.881906	K06976; uncharacterized protein
K00373	0.35708	0.881906	0.17854	narJ, narW; nitrate reductase molybdenum cofactor assembly chaperone NarJ/NarW
K07341	0.357393	0.178696	0.875064	doc; death on curing protein
K05592	0.365042	0.182521	0.886607	deaD, cshA; ATP-dependent RNA helicase DeaD [EC:3.6.4.13]
K07216	0.365042	0.886607	0.182521	hr; hemerythrin
K00365	0.368038	0.184019	0.896566	uaZ; urate oxidase [EC:1.7.3.3]
K09974	0.368038	0.184019	0.896566	K09974; uncharacterized protein
K06989	0.368038	0.896566	0.184019	nadX, ASPDH; aspartate dehydrogenase [EC:1.4.1.21]
K07271	0.368995	0.184498	0.911889	licD; lipopolysaccharide cholinephosphotransferase [EC:2.7.8.-]
K01569	0.368995	0.184498	0.911889	oxdD; oxalate decarboxylase [EC:4.1.1.2]
K01940	0.368995	0.184498	0.911889	argG, ASS1; argininosuccinate synthase [EC:6.3.4.5]
K01755	0.368995	0.184498	0.911889	argH, ASL; argininosuccinate lyase [EC:4.3.2.1]
K00645	0.368995	0.184498	0.911889	fabD, MCAT, MCT1; [acyl-carrier-protein] S-malonyltransferase [EC:2.3.1.39]
K17641	0.368995	0.911889	0.184498	bxlA; beta-xylosidase
K18197	0.368995	0.911889	0.184498	yesW; rhamnogalacturonan endolyase [EC:4.2.2.23]
K06927	0.368995	0.184498	0.911889	DPH6; diphthine-ammonia ligase [EC:6.3.1.14]
K06922	0.368995	0.911889	0.184498	K06922; uncharacterized protein
K01720	0.371306	0.185653	0.874902	prpD; 2-methylcitrate dehydratase [EC:4.2.1.79]
K05796	0.371542	0.185771	0.969607	hydN; electron transport protein HydN
K02358	0.371542	0.969607	0.185771	tuf, TUFM; elongation factor Tu
K23167	0.371542	0.185771	0.969607	VAT1; synaptic vesicle membrane protein VAT-1
K13614	0.371542	0.185771	0.969607	pksN, baeN; bacillaene biosynthesis, polyketide synthase / nonribosomal peptide synthetase PksN/BaeN
K02342	0.371542	0.185771	0.969607	dnaQ; DNA polymerase III subunit epsilon [EC:2.7.7.7]
K01732	0.371542	0.969607	0.185771	E4.2.2.10; pectin lyase [EC:4.2.2.10]
K01793	0.371542	0.185771	0.969607	GLCE; heparosan-N-sulfate-glucuronate 5-epimerase [EC:5.1.3.17]
K23414	0.371542	0.185771	0.969607	papA5; phenolphthiocerol/phthiocerol/phthiodiolone dimycocerosyl transferase [EC:2.3.1.282]
K11517	0.371542	0.185771	0.969607	HAO; (S)-2-hydroxy-acid oxidase [EC:1.1.3.15]
K19510	0.371542	0.969607	0.185771	gfrF; fructoselysine-6-phosphate deglycase
K10854	0.371542	0.969607	0.185771	acxB; acetone carboxylase, alpha subunit [EC:6.4.1.6]
K19509	0.371542	0.969607	0.185771	gfrD; fructoselysine/glucoselysine PTS system EIID component
K02771	0.371542	0.969607	0.185771	levG; fructose PTS system EIID component
K02479	0.371542	0.969607	0.185771	K02479; two-component system, NarL family, response regulator
K06900	0.371542	0.185771	0.969607	capV; cGAMP-activated phospholipase [EC:3.1.1.32 3.1.1.-]
K11202	0.371542	0.969607	0.185771	fryB; fructose-like PTS system EIIB component [EC:2.7.1.-]
K19508	0.371542	0.969607	0.185771	gfrC; fructoselysine/glucoselysine PTS system EIIC component
K23005	0.371542	0.185771	0.969607	lgaC; L-galactonate 5-dehydrogenase [EC:1.1.1.414]
K11194	0.371542	0.969607	0.185771	levD; fructose PTS system EIIA component [EC:2.7.1.202]
K11196	0.371542	0.969607	0.185771	levF; fructose PTS system EIIC component
K17328	0.371542	0.969607	0.185771	bxlG; xylobiose transport system permease protein
K17327	0.371542	0.969607	0.185771	bxlF; xylobiose transport system permease protein
K11195	0.371542	0.969607	0.185771	levE; fructose PTS system EIIB component [EC:2.7.1.202]
K19286	0.371542	0.969607	0.185771	nfrA2; FMN reductase [NAD(P)H] [EC:1.5.1.39]
K17465	0.371542	0.969607	0.185771	dgaB; D-glucosaminate PTS system EIIB component [EC:2.7.1.203]
K11608	0.371542	0.185771	0.969607	mtfabH; mycobacterial beta-ketoacyl-[acyl-carrier-protein] synthase III [EC:2.3.1.301]
K00286	0.371542	0.185771	0.969607	proC; pyrroline-5-carboxylate reductase [EC:1.5.1.2]
K07782	0.371542	0.185771	0.969607	sdiA; LuxR family transcriptional regulator, quorum-sensing system regulator SdiA
K07785	0.371542	0.185771	0.969607	nrsD, nreB; MFS transporter, NRE family, putaive nickel resistance protein
K15314	0.371542	0.185771	0.969607	sgcE, mdpE, ncsE, kedE, calE8, pksE; enediyne polyketide synthase
K07688	0.371542	0.969607	0.185771	fimZ; two-component system, NarL family, response regulator, fimbrial Z protein, FimZ
K15511	0.371542	0.969607	0.185771	boxA; benzoyl-CoA 2,3-epoxidase subunit A [EC:1.14.13.208]
K16426	0.371542	0.185771	0.969607	dpgD; dehydration protein DpgD
K08315	0.371542	0.185771	0.969607	hycI; hydrogenase 3 maturation protease [EC:3.4.23.51]
K00484	0.371542	0.969607	0.185771	hpaC; flavin reductase (NADH) [EC:1.5.1.36]
K04020	0.371542	0.185771	0.969607	eutD; phosphotransacetylase
K18256	0.371542	0.969607	0.185771	phtC; 3,4-dihydroxyphthalate decarboxylase [EC:4.1.1.69]
K14627	0.371542	0.185771	0.969607	actVI3; dehydratase [EC:4.2.1.-]
K01021	0.371542	0.969607	0.185771	TPST; protein-tyrosine sulfotransferase [EC:2.8.2.20]
K18704	0.371542	0.969607	0.185771	tarL; CDP-ribitol ribitolphosphotransferase / teichoic acid ribitol-phosphate polymerase [EC:2.7.8.14 2.7.8.47]
K10708	0.371542	0.969607	0.185771	frlB; fructoselysine 6-phosphate deglycase [EC:3.5.-.-]
K16427	0.371542	0.185771	0.969607	dpgC; (3,5-dihydroxyphenyl)acetyl-CoA 1,2-dioxygenase [EC:1.13.11.80]
K16425	0.371542	0.185771	0.969607	dpgB; isomerase DpgB
K21030	0.371542	0.969607	0.185771	tarI; D-ribitol-5-phosphate cytidylyltransferase [EC:2.7.7.40]
K15312	0.371542	0.185771	0.969607	pksH; polyketide biosynthesis enoyl-CoA hydratase PksH
K09120	0.371542	0.969607	0.185771	K09120; uncharacterized protein
K21909	0.371542	0.185771	0.969607	eryC; D-erythrulose 1-phosphate 3-epimerase [EC:5.1.3.38]
K01093	0.371542	0.969607	0.185771	appA; 4-phytase / acid phosphatase [EC:3.1.3.26 3.1.3.2]
K00764	0.371542	0.969607	0.185771	purF, PPAT; amidophosphoribosyltransferase [EC:2.4.2.14]
K15337	0.371542	0.185771	0.969607	acpK; polyketide biosynthesis acyl carrier protein
K16424	0.371542	0.185771	0.969607	dpgA; 3,5-dihydroxyphenylacetyl-CoA synthase [EC:2.3.1.246]
K07766	0.371542	0.969607	0.185771	E3.6.1.52; diphosphoinositol-polyphosphate diphosphatase [EC:3.6.1.52]
K16849	0.371542	0.969607	0.185771	uxaA1; altronate dehydratase small subunit [EC:4.2.1.7]
K17722	0.372724	0.186362	0.882852	preT; dihydropyrimidine dehydrogenase (NAD+) subunit PreT [EC:1.3.1.1]
K02278	0.372724	0.186362	0.882852	cpaA, tadV; prepilin peptidase CpaA [EC:3.4.23.43]
K22278	0.373443	0.867087	0.186722	pgdA; peptidoglycan-N-acetylglucosamine deacetylase [EC:3.5.1.104]
K07243	0.375385	0.187692	0.866113	FTR, FTH1, efeU; high-affinity iron transporter
K00441	0.379582	0.189791	0.930345	frhB; coenzyme F420 hydrogenase subunit beta [EC:1.12.98.1]
K19540	0.379582	0.189791	0.930345	frlA; fructoselysine transporter
K18471	0.379582	0.189791	0.930345	ydjG; methylglyoxal reductase [EC:1.1.1.-]
K19290	0.379582	0.189791	0.930345	alg8; mannuronan synthase [EC:2.4.1.33]
K22553	0.379582	0.930345	0.189791	CYP199A2; 4-methoxybenzoate monooxygenase (O-demethylating) [EC:1.14.99.15]
K23244	0.379582	0.189791	0.930345	apsD; D-apiose dehydrogenase [EC:1.1.1.420]
K17235	0.379582	0.930345	0.189791	araP; arabinooligosaccharide transport system permease protein
K20036	0.379582	0.930345	0.189791	dmdD; (methylthio)acryloyl-CoA hydratase [EC:4.2.1.155]
K20273	0.379582	0.189791	0.930345	zmpA; zinc metalloprotease ZmpA
K00039	0.379582	0.930345	0.189791	rbtD; ribitol 2-dehydrogenase [EC:1.1.1.56]
K13014	0.379582	0.189791	0.930345	arnD; undecaprenyl phosphate-alpha-L-ara4FN deformylase [EC:3.5.1.-]
K06156	0.379582	0.189791	0.930345	gntU; Gnt-I system low-affinity gluconate transporter
K22302	0.379582	0.930345	0.189791	dicC; transcriptional repressor of cell division inhibition gene dicB
K13061	0.379582	0.930345	0.189791	rhlI, phzI, solI, cepI, tofI; acyl homoserine lactone synthase [EC:2.3.1.184]
K00720	0.379582	0.189791	0.930345	UGCG; ceramide glucosyltransferase [EC:2.4.1.80]
K20460	0.379582	0.189791	0.930345	nukE, mcdE, sboE; lantibiotic transport system permease protein
K11159	0.379582	0.189791	0.930345	K11159; carotenoid cleavage oxygenase [EC:1.13.11.-]
K01804	0.379885	0.870626	0.189942	araA; L-arabinose isomerase [EC:5.3.1.4]
K06138	0.380029	0.190015	0.879248	pqqD; pyrroloquinoline quinone biosynthesis protein D
K23677	0.380258	0.890674	0.190129	SPNS; MFS transporter, Spinster family, sphingosine-1-phosphate transporter
K00663	0.380258	0.190129	0.890674	aacA; aminoglycoside 6'-N-acetyltransferase [EC:2.3.1.82]
K19761	0.380258	0.890674	0.190129	GGACT; gamma-glutamylaminecyclotransferase [EC:2.3.2.-]
K01491	0.380258	0.890674	0.190129	folD; methylenetetrahydrofolate dehydrogenase (NADP+) / methenyltetrahydrofolate cyclohydrolase [EC:1.5.1.5 3.5.4.9]
K01482	0.380258	0.190129	0.890674	DDAH, ddaH; dimethylargininase [EC:3.5.3.18]
K07107	0.380258	0.890674	0.190129	ybgC; acyl-CoA thioester hydrolase [EC:3.1.2.-]
K09990	0.380258	0.190129	0.890674	K09990; uncharacterized protein
K07238	0.38073	0.863425	0.190365	TC.ZIP, zupT, ZRT3, ZIP2; zinc transporter, ZIP family
K02474	0.382358	0.191179	0.862604	wbpO; UDP-N-acetyl-D-glucosamine/UDP-N-acetyl-D-galactosamine dehydrogenase [EC:1.1.1.136 1.1.1.-]
K02057	0.382358	0.191179	0.862604	ABC.SS.P; simple sugar transport system permease protein
K19784	0.383911	0.861819	0.191956	chrR, NQR; chromate reductase, NAD(P)H dehydrogenase (quinone)
K15342	0.383911	0.861819	0.191956	cas1; CRISP-associated protein Cas1
K17290	0.383911	0.191956	0.861819	HTATIP2; oxidoreductase [EC:1.1.1.-]
K14161	0.385392	0.86107	0.192696	imuB; protein ImuB
K01791	0.386801	0.193401	0.860357	wecB; UDP-N-acetylglucosamine 2-epimerase (non-hydrolysing) [EC:5.1.3.14]
K06446	0.386983	0.875786	0.193492	DCAA; acyl-CoA dehydrogenase [EC:1.3.99.-]
K19776	0.386983	0.875786	0.193492	dgoR; GntR family transcriptional regulator, galactonate operon transcriptional repressor
K02411	0.38814	0.859677	0.19407	fliH; flagellar assembly protein FliH
K07636	0.38814	0.859677	0.19407	phoR; two-component system, OmpR family, phosphate regulon sensor histidine kinase PhoR [EC:2.7.13.3]
K11102	0.389329	0.902367	0.194664	gltP, gltT; proton glutamate symport protein
K13774	0.389329	0.902367	0.194664	atuB; citronellol/citronellal dehydrogenase
K11089	0.389329	0.902367	0.194664	TROVE2, SSA2; 60 kDa SS-A/Ro ribonucleoprotein
K11606	0.389329	0.194664	0.902367	sitD; manganese/iron transport system permease protein
K12265	0.389329	0.194664	0.902367	norW; nitric oxide reductase FlRd-NAD(+) reductase [EC:1.18.1.-]
K01337	0.389329	0.194664	0.902367	E3.4.21.50; lysyl endopeptidase [EC:3.4.21.50]
K06908	0.389329	0.902367	0.194664	K06908; uncharacterized protein
K11477	0.389411	0.194705	0.859033	glcG; glc operon protein GlcG
K07221	0.391553	0.195776	0.864748	oprO_P; phosphate-selective porin OprO and OprP
K24138	0.391553	0.864748	0.195776	prx3; glutaredoxin/glutathione-dependent peroxiredoxin [EC:1.11.1.25 1.11.1.27]
K11963	0.391553	0.864748	0.195776	urtE; urea transport system ATP-binding protein
K00926	0.391553	0.195776	0.864748	arcC; carbamate kinase [EC:2.7.2.2]
K11961	0.391553	0.864748	0.195776	urtC; urea transport system permease protein
K14986	0.39166	0.19583	0.885078	fixL; two-component system, LuxR family, sensor kinase FixL [EC:2.7.13.3]
K09704	0.39166	0.19583	0.885078	K09704; uncharacterized protein
K06113	0.39166	0.885078	0.19583	abnA; arabinan endo-1,5-alpha-L-arabinosidase [EC:3.2.1.99]
K21885	0.39166	0.19583	0.885078	cmtR; ArsR family transcriptional regulator, cadmium/lead-responsive transcriptional repressor
K01060	0.39166	0.19583	0.885078	cah; cephalosporin-C deacetylase [EC:3.1.1.41]
K09122	0.39166	0.885078	0.19583	K09122; uncharacterized protein
K09897	0.39166	0.885078	0.19583	K09897; uncharacterized protein
K02123	0.39166	0.19583	0.885078	ATPVI, ntpI, atpI; V/A-type H+/Na+-transporting ATPase subunit I
K08303	0.39175	0.857843	0.195875	prtC, trhP; U32 family peptidase [EC:3.4.-.-]
K01838	0.39175	0.857843	0.195875	pgmB; beta-phosphoglucomutase [EC:5.4.2.6]
K03605	0.39361	0.872461	0.196805	hyaD, hybD; hydrogenase maturation protease [EC:3.4.23.-]
K25034	0.39361	0.872461	0.196805	btuF; cobalamin transport system substrate-binding protein
K06136	0.39361	0.196805	0.872461	pqqB; pyrroloquinoline quinone biosynthesis protein B
K04062	0.395649	0.855855	0.197825	osmB; osmotically inducible lipoprotein OsmB
K02395	0.397224	0.85505	0.198612	flgJ; peptidoglycan hydrolase FlgJ
K02477	0.39792	0.854694	0.19896	K02477; two-component system, LytTR family, response regulator
K13985	0.39792	0.854694	0.19896	NAPEPLD; N-acyl-phosphatidylethanolamine-hydrolysing phospholipase D [EC:3.1.4.54]
K00768	0.39792	0.19896	0.854694	E2.4.2.21, cobU, cobT; nicotinate-nucleotide--dimethylbenzimidazole phosphoribosyltransferase [EC:2.4.2.21]
K02002	0.398555	0.199278	0.854369	proX; glycine betaine/proline transport system substrate-binding protein
K02001	0.398555	0.199278	0.854369	proW; glycine betaine/proline transport system permease protein
K22522	0.398555	0.854369	0.199278	LOG; cytokinin riboside 5'-monophosphate phosphoribohydrolase [EC:3.2.2.-]
K07126	0.399132	0.199566	0.854074	K07126; uncharacterized protein
K01823	0.399649	0.199824	0.853809	idi, IDI; isopentenyl-diphosphate Delta-isomerase [EC:5.3.3.2]
K24012	0.399929	0.869266	0.199964	acdAB; acetate---CoA ligase (ADP-forming) [EC:6.2.1.13]
K16653	0.399929	0.199964	0.869266	dprE1; decaprenylphospho-beta-D-ribofuranose 2-oxidase [EC:1.1.98.3]
K00266	0.399929	0.199964	0.869266	gltD; glutamate synthase (NADPH) small chain [EC:1.4.1.13]
K01512	0.400508	0.853368	0.200254	acyP; acylphosphatase [EC:3.6.1.7]
K02421	0.400851	0.853193	0.200425	fliR; flagellar biosynthesis protein FliR
K03313	0.400851	0.200425	0.853193	nhaA; Na+:H+ antiporter, NhaA family
K07010	0.401364	0.852929	0.200682	K07010; putative glutamine amidotransferase
K02415	0.401535	0.852842	0.200767	fliL; flagellar protein FliL
K02419	0.401648	0.852783	0.200824	fliP; flagellar biosynthesis protein FliP
K02410	0.401705	0.852754	0.200853	fliG; flagellar motor switch protein FliG
K00407	0.401705	0.852754	0.200853	ccoQ; cytochrome c oxidase cbb3-type subunit IV
K02556	0.401705	0.852754	0.200853	motA; chemotaxis protein MotA
K07300	0.401935	0.200968	0.859461	chaA, CAX; Ca2+:H+ antiporter
K10217	0.402323	0.879761	0.201162	dmpC, xylG, praB; aminomuconate-semialdehyde/2-hydroxymuconate-6-semialdehyde dehydrogenase [EC:1.2.1.32 1.2.1.85]
K18367	0.402323	0.201162	0.879761	CoADR; CoA-dependent NAD(P)H sulfur oxidoreductase [EC:1.8.1.18]
K10912	0.402323	0.201162	0.879761	luxO; two-component system, repressor protein LuxO
K01777	0.402323	0.201162	0.879761	prdF; proline racemase [EC:5.1.1.4]
K06140	0.405137	0.857819	0.202568	rnk; regulator of nucleoside diphosphate kinase
K21310	0.405959	0.20298	0.866194	mddA; methanethiol S-methyltransferase [EC:2.1.1.334]
K01192	0.405959	0.20298	0.866194	E3.2.1.25, MANBA, manB; beta-mannosidase [EC:3.2.1.25]
K16919	0.40763	0.893481	0.203815	ytrC_D; acetoin utilization transport system permease protein
K20329	0.40763	0.893481	0.203815	qsmR; IclR family transcriptional regulator, positive regulator for flagellar biogenesis
K15536	0.40763	0.893481	0.203815	cybC; soluble cytochrome b562
K17285	0.40763	0.203815	0.893481	SELENBP1; methanethiol oxidase [EC:1.8.3.4]
K05793	0.40763	0.203815	0.893481	terB; tellurite resistance protein TerB
K16213	0.40763	0.893481	0.203815	cbe, mbe; cellobiose epimerase [EC:5.1.3.11]
K10540	0.40763	0.203815	0.893481	mglB; methyl-galactoside transport system substrate-binding protein
K01464	0.408216	0.204108	0.856236	DPYS, dht, hydA; dihydropyrimidinase [EC:3.5.2.2]
K02614	0.408216	0.856236	0.204108	paaI; acyl-CoA thioesterase [EC:3.1.2.-]
K02612	0.411179	0.854708	0.205589	paaD; ring-1,2-phenylacetyl-CoA epoxidase subunit PaaD
K07034	0.41172	0.20586	0.863241	K07034; uncharacterized protein
K07048	0.412318	0.206159	0.874705	PTER, php; phosphotriesterase-related protein
K06214	0.412318	0.874705	0.206159	csgG; curli production assembly/transport component CsgG
K01477	0.412318	0.206159	0.874705	alc, ALLC; allantoicase [EC:3.5.3.4]
K03825	0.412318	0.874705	0.206159	aaaT; L-phenylalanine/L-methionine N-acetyltransferase [EC:2.3.1.53 2.3.1.-]
K13954	0.412318	0.874705	0.206159	yiaY; alcohol dehydrogenase [EC:1.1.1.1]
K09932	0.412318	0.206159	0.874705	K09932; uncharacterized protein
K09967	0.414029	0.853235	0.207014	K09967; uncharacterized protein
K07778	0.414029	0.207014	0.853235	desK; two-component system, NarL family, sensor histidine kinase DesK [EC:2.7.13.3]
K02609	0.414029	0.853235	0.207014	paaA; ring-1,2-phenylacetyl-CoA epoxidase subunit PaaA [EC:1.14.13.149]
K15835	0.414682	0.91446	0.207341	murR; RpiR family transcriptional regulator, murPQ operon repressor
K11051	0.414682	0.207341	0.91446	cylB; multidrug/hemolysin transport system permease protein
K00603	0.414682	0.207341	0.91446	fctD; glutamate formiminotransferase / 5-formyltetrahydrofolate cyclo-ligase [EC:2.1.2.5 6.3.3.2]
K22847	0.414682	0.207341	0.91446	cysK2; S-sulfo-L-cysteine synthase (3-phospho-L-serine-dependent) [EC:2.8.5.1]
K16436	0.414682	0.207341	0.91446	evaB, megDII, angB, staI; dTDP-3-amino-2,3,6-trideoxy-4-keto-D-glucose/dTDP-3-amino-3,4,6-trideoxy-alpha-D-glucose/dTDP-2,6-dideoxy-D-kanosamine transaminase [EC:2.6.1.- 2.6.1.106]
K02587	0.414682	0.91446	0.207341	nifE; nitrogenase molybdenum-cofactor synthesis protein NifE
K13525	0.414682	0.207341	0.91446	VCP, CDC48; transitional endoplasmic reticulum ATPase
K08475	0.414682	0.207341	0.91446	pgtB; two-component system, NtrC family, phosphoglycerate transport system sensor histidine kinase PgtB [EC:2.7.13.3]
K06141	0.414682	0.207341	0.91446	tsgA; MFS transporter, TsgA protein
K06159	0.414682	0.207341	0.91446	yojI; multidrug/microcin transport system ATP-binding/permease protein
K21302	0.414682	0.207341	0.91446	sapM; phosphatidylinositol-3-phosphatase [EC:3.1.3.64]
K02592	0.414682	0.91446	0.207341	nifN; nitrogenase molybdenum-iron protein NifN
K22319	0.414682	0.207341	0.91446	oleC; olefin beta-lactone synthetase [EC:6.1.3.1]
K04117	0.414682	0.91446	0.207341	aliB; cyclohexanecarboxyl-CoA dehydrogenase [EC:1.3.99.-]
K09789	0.414682	0.91446	0.207341	bioG; pimeloyl-[acyl-carrier protein] methyl ester esterase [EC:3.1.1.85]
K08092	0.414682	0.207341	0.91446	dlgD; 3-dehydro-L-gulonate 2-dehydrogenase [EC:1.1.1.130]
K06211	0.416769	0.208385	0.851814	nadR; HTH-type transcriptional regulator, transcriptional repressor of NAD biosynthesis genes [EC:2.7.7.1 2.7.1.22]
K00973	0.417225	0.860402	0.208613	rfbA, rmlA, rffH; glucose-1-phosphate thymidylyltransferase [EC:2.7.7.24]
K00864	0.417225	0.208613	0.860402	glpK, GK; glycerol kinase [EC:2.7.1.30]
K22210	0.417225	0.208613	0.860402	DGLUCY; D-glutamate cyclase [EC:4.2.1.48]
K06904	0.417225	0.208613	0.860402	K06904; uncharacterized protein
K01432	0.417225	0.860402	0.208613	AFMID; arylformamidase [EC:3.5.1.9]
K13953	0.419405	0.850445	0.209702	adhP; alcohol dehydrogenase, propanol-preferring [EC:1.1.1.1]
K02167	0.419405	0.209702	0.850445	betI; TetR/AcrR family transcriptional regulator, transcriptional repressor of bet genes
K00556	0.419405	0.850445	0.209702	trmH; tRNA (guanosine-2'-O-)-methyltransferase [EC:2.1.1.34]
K02315	0.421704	0.869894	0.210852	dnaC; DNA replication protein DnaC
K01281	0.421704	0.210852	0.869894	pepX; X-Pro dipeptidyl-peptidase [EC:3.4.14.11]
K17229	0.421704	0.869894	0.210852	fccB; sulfide dehydrogenase [flavocytochrome c] flavoprotein chain [EC:1.8.2.3]
K05888	0.421704	0.210852	0.869894	K05888; L-gulono-1,4-lactone dehydrogenase [EC:1.1.2.-]
K03272	0.421938	0.849125	0.210969	gmhC, hldE, waaE, rfaE; D-beta-D-heptose 7-phosphate kinase / D-beta-D-heptose 1-phosphate adenosyltransferase [EC:2.7.1.167 2.7.7.70]
K16074	0.422491	0.85767	0.211246	zntB; zinc transporter
K05550	0.4242	0.885185	0.2121	benB-xylY; benzoate/toluate 1,2-dioxygenase subunit beta [EC:1.14.12.10 1.14.12.-]
K19736	0.4242	0.885185	0.2121	aefR; TetR/AcrR family transcriptional regulator, regulator of autoinduction and epiphytic fitness
K01721	0.4242	0.2121	0.885185	nthA; nitrile hydratase subunit alpha [EC:4.2.1.84]
K15408	0.4242	0.885185	0.2121	coxAC; cytochrome c oxidase subunit I+III [EC:7.1.1.9]
K05784	0.4242	0.885185	0.2121	benC-xylZ; benzoate/toluate 1,2-dioxygenase reductase component [EC:1.18.1.-]
K19033	0.4242	0.885185	0.2121	PSRP4, RPS31; 30S ribosomal protein S31
K05946	0.426713	0.213356	0.84663	tagA, tarA; N-acetylglucosaminyldiphosphoundecaprenol N-acetyl-beta-D-mannosaminyltransferase [EC:2.4.1.187]
K18336	0.426713	0.84663	0.213356	lra6; 2,4-didehydro-3-deoxy-L-rhamnonate hydrolase [EC:3.7.1.26]
K07148	0.426713	0.213356	0.84663	K07148; uncharacterized protein
K21495	0.430536	0.865313	0.215268	fitA; antitoxin FitA
K01624	0.430536	0.215268	0.865313	FBA, fbaA; fructose-bisphosphate aldolase, class II [EC:4.1.2.13]
K12952	0.430536	0.215268	0.865313	ctpE; cation-transporting P-type ATPase E [EC:7.2.2.-]
K01673	0.430536	0.215268	0.865313	cynT, can; carbonic anhydrase [EC:4.2.1.1]
K10242	0.430536	0.215268	0.865313	cebG; cellobiose transport system permease protein
K07340	0.431117	0.215559	0.844319	ybbJ; inner membrane protein
K07638	0.431117	0.844319	0.215559	envZ; two-component system, OmpR family, osmolarity sensor histidine kinase EnvZ [EC:2.7.13.3]
K08640	0.432356	0.216178	0.852511	E3.4.17.14; zinc D-Ala-D-Ala carboxypeptidase [EC:3.4.17.14]
K00937	0.432356	0.852511	0.216178	ppk1; polyphosphate kinase [EC:2.7.4.1]
K06415	0.433188	0.84323	0.216594	spoVR; stage V sporulation protein R
K07506	0.435173	0.842184	0.217587	K07506; AraC family transcriptional regulator
K01657	0.438861	0.21943	0.860949	trpE; anthranilate synthase component I [EC:4.1.3.27]
K10674	0.438861	0.860949	0.21943	ectD; ectoine hydroxylase [EC:1.14.11.55]
K03932	0.438861	0.21943	0.860949	lpqC; polyhydroxybutyrate depolymerase
K01788	0.438861	0.21943	0.860949	nanE; N-acylglucosamine-6-phosphate 2-epimerase [EC:5.1.3.9]
K19707	0.438861	0.21943	0.860949	rsbQ; sigma-B regulation protein RsbQ
K07483	0.438899	0.219449	0.840215	K07483; transposase
K03387	0.438899	0.840215	0.219449	ahpF; NADH-dependent peroxiredoxin subunit F [EC:1.8.1.-]
K01589	0.439284	0.877434	0.219642	purK; 5-(carboxyamino)imidazole ribonucleotide synthase [EC:6.3.4.18]
K01387	0.439284	0.219642	0.877434	colA; microbial collagenase [EC:3.4.24.3]
K22131	0.439284	0.877434	0.219642	otnI; 2-dehydrotetronate isomerase [EC:5.3.1.35]
K10561	0.439284	0.219642	0.877434	rhaQ; rhamnose transport system permease protein
K05549	0.439284	0.877434	0.219642	benA-xylX; benzoate/toluate 1,2-dioxygenase subunit alpha [EC:1.14.12.10 1.14.12.-]
K09021	0.439284	0.219642	0.877434	rutC; aminoacrylate peracid reductase
K07799	0.439284	0.877434	0.219642	mdtA; membrane fusion protein, multidrug efflux system
K18479	0.439284	0.219642	0.877434	yihS; sulfoquinovose isomerase [EC:5.3.1.31]
K11443	0.439284	0.219642	0.877434	divK; two-component system, cell cycle response regulator DivK
K03151	0.440643	0.839291	0.220322	thiI; tRNA uracil 4-sulfurtransferase [EC:2.8.1.4]
K07646	0.440643	0.839291	0.220322	kdpD; two-component system, OmpR family, sensor histidine kinase KdpD [EC:2.7.13.3]
K03189	0.440643	0.220322	0.839291	ureG; urease accessory protein
K21071	0.440643	0.839291	0.220322	pfk, pfp; ATP-dependent phosphofructokinase / diphosphate-dependent phosphofructokinase [EC:2.7.1.11 2.7.1.90]
K11178	0.441409	0.220705	0.84773	yagS; xanthine dehydrogenase YagS FAD-binding subunit [EC:1.17.1.4]
K09857	0.441409	0.84773	0.220705	K09857; uncharacterized protein
K02035	0.441409	0.84773	0.220705	ABC.PE.S; peptide/nickel transport system substrate-binding protein
K08994	0.441409	0.220705	0.84773	yneE, BEST; ion channel-forming bestrophin family protein
K15725	0.441409	0.84773	0.220705	czcC, cusC, cnrC; outer membrane protein, heavy metal efflux system
K01912	0.442312	0.838406	0.221156	paaK; phenylacetate-CoA ligase [EC:6.2.1.30]
K01640	0.443905	0.83756	0.221953	HMGCL, hmgL; hydroxymethylglutaryl-CoA lyase [EC:4.1.3.4]
K08302	0.444157	0.222078	0.900055	gatY-kbaY; tagatose 1,6-diphosphate aldolase GatY/KbaY [EC:4.1.2.40]
K06971	0.444157	0.222078	0.900055	K06971; uncharacterized protein
K16951	0.444157	0.222078	0.900055	asrB; anaerobic sulfite reductase subunit B
K15868	0.444157	0.222078	0.900055	baiB; bile acid-coenzyme A ligase [EC:6.2.1.7]
K16435	0.444157	0.222078	0.900055	evaA, eryBVI, tylCVI, tylX3, staJ; dTDP-4-dehydro-6-deoxy-alpha-D-glucopyranose 2,3-dehydratase [EC:4.2.1.159]
K21009	0.444157	0.222078	0.900055	pelD; polysaccharide biosynthesis protein PelD
K15540	0.444157	0.900055	0.222078	ecpD; chaperone protein EcpD
K10539	0.444157	0.222078	0.900055	araG; L-arabinose transport system ATP-binding protein [EC:7.5.2.12]
K02584	0.444157	0.900055	0.222078	nifA; Nif-specific regulatory protein
K03675	0.444157	0.900055	0.222078	grxB; glutaredoxin 2
K10538	0.444157	0.222078	0.900055	araH; L-arabinose transport system permease protein
K18425	0.444157	0.222078	0.900055	dhaa; 3-hydroxy-D-aspartate aldolase [EC:4.1.3.41]
K13243	0.444157	0.900055	0.222078	dos, pdeO; c-di-GMP-specific phosphodiesterase [EC:3.1.4.52]
K13892	0.444157	0.900055	0.222078	gsiA; glutathione transport system ATP-binding protein
K12582	0.444157	0.900055	0.222078	wecF, rffT; dTDP-N-acetylfucosamine:lipid II N-acetylfucosaminyltransferase [EC:2.4.1.325]
K10537	0.444157	0.222078	0.900055	araF; L-arabinose transport system substrate-binding protein
K23549	0.444157	0.900055	0.222078	hupV; uptake hydrogenase large subunit [EC:1.12.99.6]
K23548	0.444157	0.900055	0.222078	hupU; uptake hydrogenase small subunit [EC:1.12.99.6]
K06281	0.444157	0.900055	0.222078	hyaB, hybC; hydrogenase large subunit [EC:1.12.99.6]
K11166	0.444157	0.900055	0.222078	DHRS7B; dehydrogenase/reductase SDR family member 7B [EC:1.1.-.-]
K19075	0.444157	0.222078	0.900055	cst2, cas7; CRISPR-associated protein Cst2
K20461	0.444157	0.222078	0.900055	nukG, mcdG, sboG; lantibiotic transport system permease protein
K02393	0.445426	0.836751	0.222713	flgH; flagellar L-ring protein FlgH
K04069	0.445426	0.836751	0.222713	pflA, pflC, pflE; pyruvate formate lyase activating enzyme [EC:1.97.1.4]
K02618	0.445658	0.845472	0.222829	paaZ; oxepin-CoA hydrolase / 3-oxo-5,6-dehydrosuberyl-CoA semialdehyde dehydrogenase [EC:3.3.2.12 1.2.1.91]
K01575	0.44672	0.22336	0.856787	alsD, budA, aldC; acetolactate decarboxylase [EC:4.1.1.5]
K18297	0.44672	0.856787	0.22336	mexT; LysR family transcriptional regulator, mexEF-oprN operon transcriptional activator
K09956	0.44672	0.22336	0.856787	K09956; uncharacterized protein
K21973	0.44672	0.856787	0.22336	bluF; blue light- and temperature-responsive anti-repressor
K09880	0.44672	0.856787	0.22336	mtnC, ENOPH1; enolase-phosphatase E1 [EC:3.1.3.77]
K07074	0.44672	0.856787	0.22336	K07074; uncharacterized protein
K10241	0.44672	0.22336	0.856787	cebF; cellobiose transport system permease protein
K06006	0.446876	0.835979	0.223438	cpxP, spy; periplasmic protein CpxP/Spy
K07459	0.446876	0.835979	0.223438	ybjD; putative ATP-dependent endonuclease of the OLD family
K02392	0.446876	0.835979	0.223438	flgG; flagellar basal-body rod protein FlgG
K13819	0.448568	0.939308	0.224284	K13819; NifU-like protein
K06329	0.448568	0.939308	0.224284	cotF; spore coat protein F
K18578	0.448568	0.939308	0.224284	CEL74A; xyloglucan-specific exo-beta-1,4-glucanase [EC:3.2.1.155]
K03757	0.448568	0.939308	0.224284	cadB; cadaverine:lysine antiporter
K25674	0.448568	0.939308	0.224284	yteP; polygalacturonan/rhamnogalacturonan transport system permease protein
K22721	0.448568	0.224284	0.939308	CSG1, SUR1, CSH1; inositol phosphorylceramide mannosyltransferase catalytic subunit [EC:2.4.1.370]
K00471	0.448568	0.224284	0.939308	BBOX1; gamma-butyrobetaine dioxygenase [EC:1.14.11.1]
K23372	0.448568	0.939308	0.224284	sbnE; L-2,3-diaminopropanoate---citrate ligase [EC:6.3.2.54]
K16862	0.448568	0.939308	0.224284	PLD6; mitochondrial cardiolipin hydrolase [EC:3.1.4.-]
K03468	0.448568	0.224284	0.939308	aaeB; p-hydroxybenzoic acid efflux pump subunit AaeB
K25673	0.448568	0.939308	0.224284	ytcQ; polygalacturonan/rhamnogalacturonan transport system substrate-binding protein
K18287	0.448568	0.224284	0.939308	griI; 2-amino-4,5-dihydroxy-6-oxo-7-(phosphooxy)heptanoate synthase [EC:4.1.2.56]
K10212	0.448568	0.224284	0.939308	K10212, crtO; glycosyl-4,4'-diaponeurosporenoate acyltransferase [EC:2.3.1.-]
K03389	0.448568	0.939308	0.224284	hdrB2; heterodisulfide reductase subunit B2 [EC:1.8.7.3 1.8.98.4 1.8.98.5 1.8.98.6]
K03619	0.448568	0.939308	0.224284	hyaE; hydrogenase-1 operon protein HyaE
K25814	0.448568	0.224284	0.939308	manP; mannose PTS system EIIBCA component [EC:2.7.1.191]
K19691	0.448568	0.939308	0.224284	NIK1, TCSC; osomolarity two-component system, sensor histidine kinase NIK1 [EC:2.7.13.3]
K21494	0.448568	0.224284	0.939308	yxxD; antitoxin YxxD
K15764	0.448568	0.939308	0.224284	tmoE, tbuA2, touE; toluene monooxygenase system protein E [EC:1.14.13.236 1.14.13.-]
K15763	0.448568	0.939308	0.224284	tmoD, tbuV, touD; toluene monooxygenase system protein D [EC:1.14.13.236 1.14.13.-]
K10710	0.448568	0.939308	0.224284	frlD; fructoselysine 6-kinase [EC:2.7.1.218]
K00184	0.448568	0.224284	0.939308	dmsB; dimethyl sulfoxide reductase iron-sulfur subunit
K15762	0.448568	0.939308	0.224284	tmoC, tbuB, touC; toluene monooxygenase system ferredoxin subunit
K24110	0.448568	0.224284	0.939308	asbC; 3,4-dihydroxybenzoate---[aryl-carrier protein] ligase [EC:6.2.1.62]
K08677	0.448568	0.939308	0.224284	K08677; kumamolisin
K15760	0.448568	0.939308	0.224284	tmoA, tbuA1, touA; toluene monooxygenase system protein A [EC:1.14.13.236 1.14.13.-]
K01787	0.448568	0.939308	0.224284	RENBP; N-acylglucosamine 2-epimerase [EC:5.1.3.8]
K05301	0.448568	0.939308	0.224284	sorA; sulfite dehydrogenase (cytochrome) subunit A [EC:1.8.2.1]
K01442	0.448568	0.939308	0.224284	cbh; choloylglycine hydrolase [EC:3.5.1.24]
K25602	0.448568	0.939308	0.224284	tagK; D-tagatose-1-phosphate kinase [EC:2.7.1.234]
K07806	0.448568	0.224284	0.939308	arnB, pmrH; UDP-4-amino-4-deoxy-L-arabinose-oxoglutarate aminotransferase [EC:2.6.1.87]
K12988	0.448568	0.224284	0.939308	wapR; alpha-1,3-rhamnosyltransferase [EC:2.4.1.-]
K22969	0.448568	0.939308	0.224284	gdh; glucose 1-dehydrogenase [EC:1.1.1.47]
K03627	0.448568	0.939308	0.224284	MBF1; putative transcription factor
K12442	0.448568	0.224284	0.939308	ppsC; phthiocerol/phenolphthiocerol synthesis type-I polyketide synthase C [EC:2.3.1.292]
K18936	0.448568	0.939308	0.224284	mdeA; MFS transporter, DHA2 family, multidrug resistance protein
K20421	0.448568	0.224284	0.939308	ncsB1; 2,7-dihydroxy-5-methyl-1-naphthoate 7-O-methyltransferase [EC:2.1.1.303]
K08320	0.448568	0.939308	0.224284	nudG; (d)CTP diphosphatase [EC:3.6.1.65]
K17466	0.448568	0.939308	0.224284	dgaC; D-glucosaminate PTS system EIIC component
K00120	0.448568	0.939308	0.224284	fgd2; F420-dependent hydroxymycolic acid dehydrogenase [EC:1.1.98.-]
K15045	0.448568	0.939308	0.224284	RSAD2; radical S-adenosyl methionine domain-containing protein 2
K16081	0.448568	0.224284	0.939308	algE; alginate production protein
K21054	0.448568	0.224284	0.939308	eryB; D-erythritol 1-phosphate dehydrogenase [EC:1.1.1.402]
K07387	0.448568	0.224284	0.939308	K07387; metalloprotease [EC:3.4.24.-]
K02364	0.448568	0.224284	0.939308	entF; L-serine---[L-seryl-carrier protein] ligase [EC:6.3.2.14 6.2.1.72]
K19293	0.448568	0.224284	0.939308	algX; alginate biosynthesis protein AlgX
K12217	0.448568	0.224284	0.939308	icmO, trbC, dotL; intracellular multiplication protein IcmO [EC:7.2.4.8]
K01521	0.448568	0.224284	0.939308	cdh; CDP-diacylglycerol pyrophosphatase [EC:3.6.1.26]
K11917	0.448568	0.224284	0.939308	sfa3; sigma-54 dependent transcriptional regulator
K08163	0.448568	0.224284	0.939308	mdtL; MFS transporter, DHA1 family, multidrug resistance protein
K12203	0.448568	0.224284	0.939308	dotB, traJ; defect in organelle trafficking protein DotB [EC:7.2.4.8]
K09794	0.449568	0.834544	0.224784	K09794; uncharacterized protein
K01908	0.449568	0.834544	0.224784	ACSS3, prpE; propionyl-CoA synthetase [EC:6.2.1.17]
K23997	0.449734	0.843296	0.224867	nnr; ADP-dependent NAD(P)H-hydrate dehydratase / NAD(P)H-hydrate epimerase [EC:4.2.1.136 5.1.99.6]
K00249	0.449734	0.843296	0.224867	ACADM, acd; acyl-CoA dehydrogenase [EC:1.3.8.7]
K02049	0.450813	0.833879	0.225407	ABC.SN.A; NitT/TauT family transport system ATP-binding protein
K00077	0.451993	0.225996	0.833248	panE, apbA; 2-dehydropantoate 2-reductase [EC:1.1.1.169]
K01959	0.45308	0.87018	0.22654	pycA; pyruvate carboxylase subunit A [EC:6.4.1.1]
K02124	0.45308	0.22654	0.87018	ATPVK, ntpK, atpK; V/A-type H+/Na+-transporting ATPase subunit K
K11890	0.45308	0.87018	0.22654	impM; type VI secretion system protein ImpM
K00145	0.45308	0.22654	0.87018	argC; N-acetyl-gamma-glutamyl-phosphate reductase [EC:1.2.1.38]
K08319	0.45308	0.22654	0.87018	ltnD; L-threonate 2-dehydrogenase [EC:1.1.1.411]
K16514	0.45308	0.87018	0.22654	galD; 4-oxalomesaconate tautomerase [EC:5.3.2.8]
K00179	0.45308	0.87018	0.22654	iorA; indolepyruvate ferredoxin oxidoreductase, alpha subunit [EC:1.2.7.8]
K03785	0.45308	0.87018	0.22654	aroD; 3-dehydroquinate dehydratase I [EC:4.2.1.10]
K14335	0.45308	0.22654	0.87018	pimC; alpha-1,6-mannosyltransferase [EC:2.4.1.-]
K09813	0.45308	0.22654	0.87018	hrtB; hemin transport system permease protein
K00372	0.453645	0.841201	0.226822	nasC, nasA; assimilatory nitrate reductase catalytic subunit [EC:1.7.99.-]
K00156	0.453645	0.841201	0.226822	poxB; pyruvate dehydrogenase (quinone) [EC:1.2.5.1]
K22299	0.454152	0.852816	0.227076	rghR; HTH-type transcriptional regulator, competence development regulator
K07645	0.454152	0.227076	0.852816	qseC; two-component system, OmpR family, sensor histidine kinase QseC [EC:2.7.13.3]
K02438	0.454152	0.852816	0.227076	glgX; glycogen debranching enzyme [EC:3.2.1.196]
K00019	0.456077	0.83106	0.228038	BDH1, bdhA; 3-hydroxybutyrate dehydrogenase [EC:1.1.1.30]
K07486	0.456077	0.228038	0.83106	K07486; transposase
K02414	0.456077	0.83106	0.228038	fliK; flagellar hook-length control protein FliK
K01273	0.456944	0.228472	0.830594	DPEP; membrane dipeptidase [EC:3.4.13.19]
K06400	0.456944	0.228472	0.830594	spoIVCA; site-specific DNA recombinase
K03407	0.459192	0.829386	0.229596	cheA; two-component system, chemotaxis family, sensor kinase CheA [EC:2.7.13.3]
K02000	0.459825	0.229913	0.829045	proV; glycine betaine/proline transport system ATP-binding protein [EC:7.6.2.9]
K03408	0.459825	0.829045	0.229913	cheW; purine-binding chemotaxis protein CheW
K03523	0.459825	0.229913	0.829045	bioY; biotin transport system substrate-specific component
K01739	0.460401	0.828735	0.230201	metB; cystathionine gamma-synthase [EC:2.5.1.48]
K01029	0.460401	0.828735	0.230201	scoB; 3-oxoacid CoA-transferase subunit B [EC:2.8.3.5]
K02564	0.460401	0.230201	0.828735	nagB, GNPDA; glucosamine-6-phosphate deaminase [EC:3.5.99.6]
K03297	0.460921	0.230461	0.828455	emrE, qac, mmr, smr; small multidrug resistance pump
K12960	0.461003	0.230502	0.837237	mtaD; 5-methylthioadenosine/S-adenosylhomocysteine deaminase [EC:3.5.4.31 3.5.4.28]
K11960	0.461003	0.837237	0.230502	urtB; urea transport system permease protein
K02077	0.461003	0.230502	0.837237	ABC.ZM.S; zinc/manganese transport system substrate-binding protein
K17723	0.461188	0.230594	0.849024	preA; dihydropyrimidine dehydrogenase (NAD+) subunit PreA [EC:1.3.1.1]
K09822	0.461188	0.230594	0.849024	K09822; uncharacterized protein
K01139	0.461188	0.849024	0.230594	spoT; GTP diphosphokinase / guanosine-3',5'-bis(diphosphate) 3'-diphosphatase [EC:2.7.6.5 3.1.7.2]
K07507	0.461385	0.828205	0.230692	mgtC; putative Mg2+ transporter-C (MgtC) family protein
K02231	0.461385	0.230692	0.828205	cobP, cobU; adenosylcobinamide kinase / adenosylcobinamide-phosphate guanylyltransferase [EC:2.7.1.156 2.7.7.62]
K07089	0.461793	0.827985	0.230897	K07089; uncharacterized protein
K07124	0.462146	0.827795	0.231073	K07124; uncharacterized protein
K06872	0.462146	0.827795	0.231073	K06872; uncharacterized protein
K22736	0.462444	0.231222	0.827634	VIT; vacuolar iron transporter family protein
K03594	0.462688	0.827502	0.231344	bfr; bacterioferritin [EC:1.16.3.1]
K10439	0.462688	0.231344	0.827502	rbsB; ribose transport system substrate-binding protein
K03406	0.463012	0.827327	0.231506	mcp; methyl-accepting chemotaxis protein
K12132	0.463012	0.827327	0.231506	prkC, stkP; eukaryotic-like serine/threonine-protein kinase [EC:2.7.11.1]
K02416	0.463093	0.827284	0.231547	fliM; flagellar motor switch protein FliM
K01802	0.46312	0.23156	0.827269	E5.2.1.8; peptidylprolyl isomerase [EC:5.2.1.8]
K09788	0.464465	0.835363	0.232232	prpF; 2-methylaconitate isomerase [EC:5.3.3.-]
K03518	0.464465	0.835363	0.232232	coxS; aerobic carbon-monoxide dehydrogenase small subunit [EC:1.2.5.3]
K07223	0.464465	0.835363	0.232232	yfeX; porphyrinogen peroxidase [EC:1.11.1.-]
K19338	0.465752	0.232876	0.863384	nac; LysR family transcriptional regulator, nitrogen assimilation regulatory protein
K19334	0.465752	0.232876	0.863384	tabA; biofilm protein TabA
K01506	0.465752	0.863384	0.232876	davA; 5-aminopentanamidase [EC:3.5.1.30]
K10106	0.465752	0.232876	0.863384	GGCX; vitamin K-dependent gamma-carboxylase [EC:4.1.1.90]
K02565	0.465752	0.232876	0.863384	nagC; N-acetylglucosamine repressor
K16921	0.465752	0.863384	0.232876	ytrB; acetoin utilization transport system ATP-binding protein
K24136	0.465752	0.232876	0.863384	pgdX; glutathione-dependent peroxiredoxin [EC:1.11.1.27]
K01026	0.465752	0.863384	0.232876	pct; propionate CoA-transferase [EC:2.8.3.1]
K03752	0.467789	0.233895	0.833558	mobA; molybdenum cofactor guanylyltransferase [EC:2.7.7.77]
K10094	0.467789	0.833558	0.233895	cbiK; nickel transport protein
K11472	0.467789	0.833558	0.233895	glcE; glycolate dehydrogenase FAD-binding subunit [EC:1.1.99.14]
K07755	0.46786	0.845401	0.23393	AS3MT; arsenite methyltransferase [EC:2.1.1.137]
K00005	0.46786	0.845401	0.23393	gldA; glycerol dehydrogenase [EC:1.1.1.6]
K09947	0.46786	0.23393	0.845401	K09947; uncharacterized protein
K07075	0.46786	0.23393	0.845401	K07075; uncharacterized protein
K03761	0.46786	0.845401	0.23393	kgtP; MFS transporter, MHS family, alpha-ketoglutarate permease
K00232	0.46786	0.23393	0.845401	E1.3.3.6, ACOX1, ACOX3; acyl-CoA oxidase [EC:1.3.3.6]
K15513	0.469332	0.887008	0.234666	boxC; benzoyl-CoA-dihydrodiol lyase [EC:4.1.2.44]
K19355	0.469332	0.887008	0.234666	MAN; mannan endo-1,4-beta-mannosidase [EC:3.2.1.78]
K15357	0.469332	0.887008	0.234666	nicD; N-formylmaleamate deformylase [EC:3.5.1.106]
K01475	0.469332	0.887008	0.234666	E3.5.2.20; isatin hydrolase [EC:3.5.2.20]
K12940	0.469332	0.887008	0.234666	abgA; aminobenzoyl-glutamate utilization protein A
K05994	0.469332	0.234666	0.887008	E3.4.11.10; bacterial leucyl aminopeptidase [EC:3.4.11.10]
K18382	0.469332	0.234666	0.887008	adh1; NAD+-dependent secondary alcohol dehydrogenase Adh1 [EC:1.1.1.-]
K21000	0.469332	0.234666	0.887008	pslG; polysaccharide biosynthesis protein PslG
K15512	0.469332	0.887008	0.234666	boxB; benzoyl-CoA 2,3-epoxidase subunit B [EC:1.14.13.208]
K16212	0.469332	0.887008	0.234666	mgp; 4-O-beta-D-mannosyl-D-glucose phosphorylase [EC:2.4.1.281]
K03207	0.469332	0.234666	0.887008	gmm, nudD, wcaH; GDP-mannose mannosyl hydrolase [EC:3.6.1.-]
K14727	0.469332	0.887008	0.234666	pcaL; 3-oxoadipate enol-lactonase / 4-carboxymuconolactone decarboxylase [EC:3.1.1.24 4.1.1.44]
K17246	0.469332	0.887008	0.234666	chiG; putative chitobiose transport system permease protein
K17245	0.469332	0.887008	0.234666	chiF; putative chitobiose transport system permease protein
K25678	0.469332	0.887008	0.234666	yesQ; pectin-derived oligosaccharide transport system permease protein
K15125	0.469332	0.887008	0.234666	fhaB; filamentous hemagglutinin
K21021	0.469332	0.887008	0.234666	tpbB; diguanylate cyclase [EC:2.7.7.65]
K18144	0.469332	0.887008	0.234666	adeR; two-component system, OmpR family, response regulator AdeR
K06991	0.470984	0.235492	0.831818	K06991; uncharacterized protein
K00824	0.470984	0.831818	0.235492	dat; D-alanine transaminase [EC:2.6.1.21]
K01692	0.470984	0.831818	0.235492	paaF, echA; enoyl-CoA hydratase [EC:4.2.1.17]
K04751	0.470984	0.235492	0.831818	glnB; nitrogen regulatory protein P-II 1
K07234	0.474052	0.830142	0.237026	K07234; uncharacterized protein involved in response to NO
K09966	0.474052	0.237026	0.830142	K09966; uncharacterized protein
K03192	0.474192	0.841937	0.237096	ureJ; urease accessory protein
K09964	0.474192	0.237096	0.841937	K09964; uncharacterized protein
K04046	0.477001	0.238501	0.828527	yegD; hypothetical chaperone protein
K01487	0.477001	0.238501	0.828527	guaD, GDA; guanine deaminase [EC:3.5.4.3]
K01907	0.477001	0.828527	0.238501	AACS, acsA; acetoacetyl-CoA synthetase [EC:6.2.1.16]
K01704	0.477439	0.238719	0.857006	leuD, IPMI-S; 3-isopropylmalate/(R)-2-methylmalate dehydratase small subunit [EC:4.2.1.33 4.2.1.35]
K22602	0.477439	0.857006	0.238719	hpxW; oxamate amidohydrolase [EC:3.5.1.126]
K11312	0.477439	0.857006	0.238719	K11312; cupin 2 domain-containing protein
K06864	0.477439	0.857006	0.238719	larE; pyridinium-3,5-biscarboxylic acid mononucleotide sulfurtransferase [EC:4.4.1.37]
K04518	0.477439	0.238719	0.857006	pheA2; prephenate dehydratase [EC:4.2.1.51]
K07406	0.477439	0.238719	0.857006	melA; alpha-galactosidase [EC:3.2.1.22]
K00096	0.477439	0.238719	0.857006	araM, egsA; glycerol-1-phosphate dehydrogenase [NAD(P)+] [EC:1.1.1.261]
K03768	0.477439	0.857006	0.238719	PPIB, ppiB; peptidyl-prolyl cis-trans isomerase B (cyclophilin B) [EC:5.2.1.8]
K10038	0.477439	0.857006	0.238719	glnQ; glutamine transport system ATP-binding protein [EC:7.4.2.1]
K08744	0.479834	0.239917	0.826971	CRLS; cardiolipin synthase (CMP-forming) [EC:2.7.8.41]
K03636	0.479834	0.239917	0.826971	moaD, cysO; sulfur-carrier protein
K18979	0.479834	0.826971	0.239917	queG; epoxyqueuosine reductase [EC:1.17.99.6]
K09136	0.479834	0.239917	0.826971	ycaO; ribosomal protein S12 methylthiotransferase accessory factor
K01167	0.480211	0.240105	0.838623	rnaSA; ribonuclease T1 [EC:4.6.1.24]
K13893	0.480211	0.838623	0.240105	yejA; microcin C transport system substrate-binding protein
K00903	0.480211	0.838623	0.240105	epsB, capB; protein-tyrosine kinase [EC:2.7.10.3]
K02013	0.480211	0.240105	0.838623	ABC.FEV.A; iron complex transport system ATP-binding protein [EC:7.2.2.-]
K05982	0.480211	0.838623	0.240105	E3.1.21.7, nfi; deoxyribonuclease V [EC:3.1.21.7]
K08987	0.482557	0.241278	0.825473	K08987; putative membrane protein
K02610	0.482557	0.825473	0.241278	paaB; ring-1,2-phenylacetyl-CoA epoxidase subunit PaaB
K02611	0.482557	0.825473	0.241278	paaC; ring-1,2-phenylacetyl-CoA epoxidase subunit PaaC [EC:1.14.13.149]
K01686	0.482557	0.825473	0.241278	uxuA; mannonate dehydratase [EC:4.2.1.8]
K16011	0.485172	0.242586	0.82403	algA, xanB, rfbA, wbpW, pslB; mannose-1-phosphate guanylyltransferase / mannose-6-phosphate isomerase [EC:2.7.7.13 5.3.1.8]
K02055	0.485172	0.82403	0.242586	ABC.SP.S; putative spermidine/putrescine transport system substrate-binding protein
K07552	0.485172	0.242586	0.82403	bcr, tcaB; MFS transporter, DHA1 family, multidrug resistance protein
K18989	0.485172	0.82403	0.242586	vexF; multidrug efflux pump
K02482	0.485172	0.242586	0.82403	flgS; two-component system, NtrC family, sensor kinase [EC:2.7.13.3]
K19002	0.485172	0.82403	0.242586	mgs, bgsB; 1,2-diacylglycerol 3-alpha-glucosyltransferase [EC:2.4.1.337]
K18926	0.485172	0.242586	0.82403	lmrB; MFS transporter, DHA2 family, lincomycin resistance protein
K02228	0.485935	0.242968	0.83545	cobF; precorrin-6A synthase [EC:2.1.1.152]
K00045	0.485935	0.242968	0.83545	E1.1.1.67, mtlK; mannitol 2-dehydrogenase [EC:1.1.1.67]
K13745	0.485935	0.83545	0.242968	ddc; L-2,4-diaminobutyrate decarboxylase [EC:4.1.1.86]
K01091	0.485935	0.242968	0.83545	gph; phosphoglycolate phosphatase [EC:3.1.3.18]
K18829	0.488253	0.244127	0.851012	mvpT, vapB; antitoxin VapB
K07499	0.488253	0.244127	0.851012	K07499; putative transposase
K10234	0.488253	0.244127	0.851012	aglG, ggtD; alpha-glucoside transport system permease protein
K22894	0.488253	0.244127	0.851012	embR; SARP family transcriptional regulator, regulator of embCAB operon
K18166	0.488253	0.244127	0.851012	FOXRED1; FAD-dependent oxidoreductase domain-containing protein 1
K10829	0.488253	0.244127	0.851012	fhuC; ferric hydroxamate transport system ATP-binding protein [EC:7.2.2.16]
K01565	0.488253	0.851012	0.244127	SGSH; N-sulfoglucosamine sulfohydrolase [EC:3.10.1.1]
K16168	0.488253	0.244127	0.851012	bpsB, srsB; methyltransferase
K09155	0.488253	0.851012	0.244127	K09155; uncharacterized protein
K14052	0.488253	0.851012	0.244127	puuP; putrescine importer
K14982	0.488253	0.244127	0.851012	ciaH; two-component system, OmpR family, sensor histidine kinase CiaH [EC:2.7.13.3]
K23107	0.490099	0.245049	0.821304	yajO; 1-deoxyxylulose-5-phosphate synthase [EC:1.1.-.-]
K24693	0.491139	0.87517	0.24557	mftD; pre-mycofactocin synthase [EC:1.4.3.26]
K21711	0.491139	0.87517	0.24557	pycR; LysR family transcriptional regulator, putative pyruvate carboxylase regulator
K10300	0.491139	0.24557	0.87517	FBXO18; F-box protein, helicase, 18 [EC:5.6.2.4]
K10748	0.491139	0.24557	0.87517	tus, tau; DNA replication terminus site-binding protein
K08138	0.491139	0.24557	0.87517	xylE; MFS transporter, SP family, xylose:H+ symportor
K14647	0.491139	0.87517	0.24557	vpr; minor extracellular serine protease Vpr [EC:3.4.21.-]
K16556	0.491139	0.24557	0.87517	exoM; succinoglycan biosynthesis protein ExoM [EC:2.4.-.-]
K04045	0.491139	0.87517	0.24557	hscC; molecular chaperone HscC
K13779	0.491139	0.87517	0.24557	atuE; isohexenylglutaconyl-CoA hydratase [EC:4.2.1.57]
K12957	0.491139	0.87517	0.24557	ahr; alcohol/geraniol dehydrogenase (NADP+) [EC:1.1.1.2 1.1.1.183]
K01601	0.491139	0.87517	0.24557	rbcL, cbbL; ribulose-bisphosphate carboxylase large chain [EC:4.1.1.39]
K12070	0.491139	0.24557	0.87517	traI; conjugal transfer pilus assembly protein TraI
K01262	0.491139	0.87517	0.24557	pepP; Xaa-Pro aminopeptidase [EC:3.4.11.9]
K20459	0.491139	0.24557	0.87517	nukF, mcdF, sboF; lantibiotic transport system ATP-binding protein
K02844	0.491139	0.87517	0.24557	waaG, rfaG; UDP-glucose:(heptosyl)LPS alpha-1,3-glucosyltransferase [EC:2.4.1.-]
K01639	0.491139	0.24557	0.87517	E4.1.3.3, nanA, NPL; N-acetylneuraminate lyase [EC:4.1.3.3]
K01467	0.491387	0.832412	0.245693	ampC; beta-lactamase class C [EC:3.5.2.6]
K07749	0.491387	0.832412	0.245693	frc; formyl-CoA transferase [EC:2.8.3.16]
K07684	0.491387	0.832412	0.245693	narL; two-component system, NarL family, nitrate/nitrite response regulator NarL
K01039	0.491387	0.245693	0.832412	gctA; glutaconate CoA-transferase, subunit A [EC:2.8.3.12]
K07183	0.491387	0.832412	0.245693	nasT; two-component system, response regulator / RNA-binding antiterminator
K00424	0.491387	0.832412	0.245693	cydX; cytochrome bd-I ubiquinol oxidase subunit X [EC:7.1.1.7]
K19693	0.491387	0.832412	0.245693	tfoS; AraC family transcriptional regulator, chitin signaling transcriptional activator
K02566	0.491387	0.832412	0.245693	nagD; 5'-nucleotidase [EC:3.1.3.5]
K23541	0.492417	0.820017	0.246208	TMEM165, GDT1; Ca2+/H+ antiporter, TMEM165/GDT1 family
K01669	0.494642	0.247321	0.818779	phr, PHR1; deoxyribodipyrimidine photo-lyase [EC:4.1.99.3]
K00449	0.496583	0.8295	0.248291	pcaH; protocatechuate 3,4-dioxygenase, beta subunit [EC:1.13.11.3]
K01223	0.496583	0.8295	0.248291	E3.2.1.86B, bglA; 6-phospho-beta-glucosidase [EC:3.2.1.86]
K00230	0.496583	0.248291	0.8295	hemG; menaquinone-dependent protoporphyrinogen oxidase [EC:1.3.5.3]
K00823	0.498292	0.845369	0.249146	puuE; 4-aminobutyrate aminotransferase [EC:2.6.1.19]
K18289	0.498292	0.249146	0.845369	ict-P; itaconate CoA-transferase [EC:2.8.3.- 2.8.3.22]
K09137	0.498292	0.845369	0.249146	K09137; uncharacterized protein
K10820	0.498292	0.249146	0.845369	ytfR; galactofuranose transport system ATP-binding protein [EC:7.5.2.9]
K01674	0.498292	0.249146	0.845369	cah; carbonic anhydrase [EC:4.2.1.1]
K16839	0.498292	0.249146	0.845369	hpxO; FAD-dependent urate hydroxylase [EC:1.14.13.113]
K11925	0.498292	0.845369	0.249146	sgrR; SgrR family transcriptional regulator
K10549	0.498623	1	0.249311	alsB; D-allose transport system substrate-binding protein
K11945	0.498623	0.249311	1	phdF; extradiol dioxygenase [EC:1.13.11.-]
K22545	0.498623	1	0.249311	mtf2; fatty-acid O-methyltransferase [EC:2.1.1.15]
K18957	0.498623	0.249311	1	whiB6; WhiB family transcriptional regulator, redox-sensing transcriptional regulator
K15538	0.498623	1	0.249311	MANEA; glycoprotein endo-alpha-1,2-mannosidase [EC:3.2.1.130]
K08175	0.498623	1	0.249311	NAGLT1; MFS transporter, FHS family, Na+ dependent glucose transporter 1
K12944	0.498623	1	0.249311	nudI; nucleoside triphosphatase [EC:3.6.1.-]
K23811	0.498623	0.249311	1	CYP147G1; fatty acid omega-hydroxylase [EC:1.14.-.-]
K21195	0.498623	0.249311	1	phnY; 2-aminoethylphosphonate dioxygenase [EC:1.14.11.46]
K01568	0.498623	1	0.249311	PDC, pdc; pyruvate decarboxylase [EC:4.1.1.1]
K18916	0.498623	0.249311	1	ptxD; phosphonate dehydrogenase [EC:1.20.1.1]
K13967	0.498623	1	0.249311	nanEK; N-acetylmannosamine-6-phosphate 2-epimerase / N-acetylmannosamine kinase [EC:5.1.3.9 2.7.1.60]
K15344	0.498623	0.249311	1	sseB; secreted effector protein SseB
K18922	0.498623	0.249311	1	hokE; protein HokE
K21188	0.498623	0.249311	1	mdpC7; PLP-dependent transaminase
K23985	0.498623	0.249311	1	pilOP; type IV pilus assembly protein PilOP
K12980	0.498623	1	0.249311	lpxQ; lipid A oxidase
K11264	0.498623	0.249311	1	scpB, mmcD; methylmalonyl-CoA decarboxylase [EC:4.1.1.-]
K15346	0.498623	0.249311	1	sseD; secreted effector protein SseD
K15345	0.498623	0.249311	1	sseC; secreted effector protein SseC
K21189	0.498623	0.249311	1	mdpC6; O-methyltransferase [EC:2.1.1.-]
K10550	0.498623	1	0.249311	alsC; D-allose transport system permease protein
K21787	0.498623	0.249311	1	pigC, redH; prodigiosin/undecylprodigiosin synthetase
K03625	0.498623	1	0.249311	nusB; transcription antitermination protein NusB
K23148	0.498623	1	0.249311	E2.7.1.224; cytidine diphosphoramidate kinase [EC:2.7.1.224]
K01197	0.498623	1	0.249311	hya; hyaluronoglucosaminidase [EC:3.2.1.35]
K21594	0.498623	1	0.249311	GUF1; translation factor GUF1, mitochondrial [EC:3.6.5.-]
K16878	0.498623	1	0.249311	hmfB; 2-furoyl-CoA dehydrogenase FAD binding subunit [EC:1.3.99.8]
K03596	0.498623	1	0.249311	lepA; GTP-binding protein LepA
K02840	0.498623	0.249311	1	waaB, rfaB; UDP-D-galactose:(glucosyl)LPS alpha-1,6-D-galactosyltransferase [EC:2.4.1.-]
K07550	0.498623	1	0.249311	bbsB; benzoylsuccinyl-CoA thiolase BbsB subunit [EC:2.3.1.310]
K24302	0.498623	0.249311	1	lea2; UDP-N-acetylbacillosamine transaminase [EC:2.6.1.34]
K15654	0.498623	0.249311	1	srfAA, licA, lchAA; surfactin/lichenysin synthetase A
K15655	0.498623	0.249311	1	srfAB, licB, lchAB; surfactin/lichenysin synthetase B
K20958	0.498623	0.249311	1	cdgL; diguanylate cyclase [EC:2.7.7.65]
K04784	0.498623	0.249311	1	irp2, HMWP2; yersiniabactin nonribosomal peptide synthetase
K18313	0.498623	1	0.249311	sct; succinyl-CoA---D-citramalate CoA-transferase [EC:2.8.3.20]
K20138	0.498623	1	0.249311	P40; flavastacin [EC:3.4.24.76]
K15662	0.498623	1	0.249311	ituB, mycB, bmyB; iturin family lipopeptide synthetase B
K16139	0.498623	1	0.249311	uidB, gusB; glucuronide carrier protein
K19102	0.498623	1	0.249311	nocA; nocardicin nonribosomal peptide synthetase NocA
K05374	0.498623	0.249311	1	irp4, ybtT; yersiniabactin synthetase, thioesterase component
K20947	0.498623	0.249311	1	vpsF; polysaccharide biosynthesis protein VpsF
K10682	0.498623	0.249311	1	saeR; two-component system, OmpR family, response regulator SaeR
K17483	0.498623	0.249311	1	cyp121, CYP121A; mycocyclosin synthase [EC:1.14.19.70]
K22222	0.498623	1	0.249311	cetZ; tubulin-like protein CetZ
K12992	0.498623	0.249311	1	rfbN, wbaN; O-antigen biosynthesis alpha-1,3-rhamnosyltransferase [EC:2.4.1.377]
K19969	0.498623	0.249311	1	acbC, salQ, valA, cetA; 2-epi-5-epi-valiolone synthase [EC:4.2.3.152]
K19972	0.498623	0.249311	1	psaC, scaB, sloB; manganese/zinc transport system permease protein
K17473	0.498623	1	0.249311	dgaR; sigma-54 dependent transcriptional regulator, dga operon transcriptional activator
K00088	0.498623	1	0.249311	IMPDH, guaB; IMP dehydrogenase [EC:1.1.1.205]
K15942	0.498623	0.249311	1	snoaC, dnrC, dauC, aknG; O-methyltransferase / aklanonic acid methyltransferase [EC:2.1.1.- 2.1.1.288]
K19217	0.498623	1	0.249311	blaCARB-17; beta-lactamase class A CARB-17 [EC:3.5.2.6]
K16095	0.498623	1	0.249311	bacC; bacitracin synthase 3
K00075	0.498623	1	0.249311	murB; UDP-N-acetylmuramate dehydrogenase [EC:1.3.1.98]
K07453	0.498623	0.249311	1	K07453; putative restriction endonuclease
K19213	0.498623	1	0.249311	blaOXA-12; beta-lactamase class D OXA-12 [EC:3.5.2.6]
K00947	0.498623	1	0.249311	mosAB; molybdenum storage protein
K19052	0.498623	1	0.249311	hepC; heparan-sulfate lyase [EC:4.2.2.8]
K15670	0.498623	0.249311	1	rifA; rifamycin polyketide synthase modules 1, 2 and 3 [EC:6.2.1.74]
K13612	0.498623	0.249311	1	pksL, baeL; bacillaene polyketide synthase PksL/BaeL
K10551	0.498623	1	0.249311	alsA; D-allose transport system ATP-binding protein [EC:7.5.2.8]
K02908	0.498623	0.249311	1	RP-L30e, RPL30; large subunit ribosomal protein L30e
K14654	0.498623	0.249311	1	RIB7, arfC; 2,5-diamino-6-(ribosylamino)-4(3H)-pyrimidinone 5'-phosphate reductase [EC:1.1.1.302]
K18195	0.498623	1	0.249311	RGL4, rhiE; rhamnogalacturonan endolyase [EC:4.2.2.23]
K14709	0.498623	0.249311	1	SLC39A1_2_3, ZIP1_2_3; solute carrier family 39 (zinc transporter), member 1/2/3
K22874	0.498623	0.249311	1	pvcB; L-tyrosine isonitrile desaturase/decarboxylase [EC:1.14.20.9 1.14.20.10]
K25596	0.498623	1	0.249311	E4.2.1.178; difructose-dianhydride-III synthase [EC:4.2.1.178]
K21784	0.498623	0.249311	1	pigH, redN; 4-hydroxy-2,2'-bipyrrole-5-methanol synthase
K18824	0.498623	1	0.249311	sul2; dihydropteroate synthase type 2 [EC:2.5.1.15]
K00533	0.498623	1	0.249311	E1.12.7.2L; ferredoxin hydrogenase large subunit [EC:1.12.7.2]
K06964	0.498623	1	0.249311	K06964; uncharacterized protein
K12239	0.498623	0.249311	1	pchE; L-cysteine---[L-cysteinyl-carrier protein] ligase PchE [EC:6.2.1.69]
K19613	0.498623	0.249311	1	SHOC2, SUR8; leucine-rich repeat protein SHOC2
K01671	0.498623	0.249311	1	yihT; sulfofructosephosphate aldolase [EC:4.1.2.57]
K00326	0.498623	0.249311	1	CYB5R; cytochrome-b5 reductase [EC:1.6.2.2]
K16446	0.498623	0.249311	1	cepF, oxyB, CYP165B3; oxidation protein CepF
K18838	0.498623	0.249311	1	cbeA; cytoskeleton bundling-enhancing protein CbeA and related proteins
K14979	0.498623	0.249311	1	ssrB; two-component system, LuxR family, secretion system response regulator SsrB
K21490	0.498623	0.249311	1	yokJ; antitoxin YokJ
K12295	0.498623	0.249311	1	comE; two-component system, LytTR family, response regulator ComE
K16035	0.498623	0.249311	1	asm21; 7-O-carbamoyltransferase [EC:2.1.3.-]
K05926	0.498623	1	0.249311	nhs; 23S rRNA (adenosine1067-2'-O)-methyltransferase [EC:2.1.1.230]
K16619	0.498623	0.249311	1	plc, cpa; phospholipase C / alpha-toxin [EC:3.1.4.3]
K00387	0.498623	0.249311	1	SUOX; sulfite oxidase [EC:1.8.3.1]
K11780	0.498623	0.249311	1	cofG; 7,8-didemethyl-8-hydroxy-5-deazariboflavin synthase [EC:4.3.1.32]
K21377	0.498623	0.249311	1	aziB2; 3-hydroxy-5-methyl-1-naphthoate 3-O-methyltransferase [EC:2.1.1.302]
K14680	0.498623	0.249311	1	K14680; putative RNA ligase [EC:6.5.1.-]
K13786	0.498623	0.249311	1	cobR; cob(II)yrinic acid a,c-diamide reductase [EC:1.16.8.-]
K25255	0.498623	1	0.249311	hpfG; (2S)-3-sulfopropanediol dehydratase [EC:4.2.1.177]
K02468	0.498623	0.249311	1	srlR, gutR; DeoR family transcriptional regulator, glucitol operon repressor
K12294	0.498623	0.249311	1	comD; two-component system, LytTR family, sensor histidine kinase ComD [EC:2.7.13.3]
K21781	0.498623	0.249311	1	pigG, redO; peptidyl carrier protein
K01783	0.498623	0.249311	1	rpe, RPE; ribulose-phosphate 3-epimerase [EC:5.1.3.1]
K15395	0.498623	0.249311	1	ftdB; hybrid polyketide synthase / nonribosomal peptide synthetase FtdB
K21906	0.498623	0.249311	1	gadW; AraC family transcriptional regulator, glutamate-dependent acid resistance regulator
K18783	0.498623	0.249311	1	E2.4.1.279; nigerose phosphorylase [EC:2.4.1.279]
K23475	0.498623	1	0.249311	yopB, popB, aopB; transloator
K21782	0.498623	0.249311	1	pigA, redW; L-prolyl-PCP dehydrogenase [EC:1.3.8.14]
K17831	0.498623	0.249311	1	lodA; L-lysine 6-oxidase [EC:1.4.3.20]
K14633	0.498623	0.249311	1	gra6, RED2; ketoreductase RED2 [EC:1.1.1.-]
K00534	0.498623	1	0.249311	E1.12.7.2S; ferredoxin hydrogenase small subunit [EC:1.12.7.2]
K16434	0.498623	0.249311	1	cepJ; thioesterase CepJ
K21551	0.498623	1	0.249311	tsrM; tryptophan 2-C-methyltransferase [EC:2.1.1.106]
K18242	0.498623	1	0.249311	nagG; salicylate 5-hydroxylase large subunit [EC:1.14.13.172]
K08587	0.498623	0.249311	1	cloSI; clostripain [EC:3.4.22.8]
K21224	0.498623	0.249311	1	kedN5; radical SAM C-methyltransferase
K18243	0.498623	1	0.249311	nagH; salicylate 5-hydroxylase small subunit [EC:1.14.13.172]
K18862	0.498623	0.249311	1	ldrA_B_C_D; small toxic polypeptide LdrA/B/C/D
K00590	0.498623	1	0.249311	E2.1.1.113; site-specific DNA-methyltransferase (cytosine-N4-specific) [EC:2.1.1.113]
K16638	0.498623	0.249311	1	exoU; exoenzyme U
K14629	0.498623	0.249311	1	actVI4; enoyl reductase
K25564	0.498623	0.249311	1	sznF, stzF; nitrosourea synthase [EC:1.14.13.250]
K17876	0.498623	1	0.249311	CYP105D; pentalenic acid synthase [EC:1.14.15.11]
K18846	0.498623	1	0.249311	npmA; 16S rRNA (adenine(1408)-N(1))-methyltransferase [EC:2.1.1.180]
K22734	0.498623	1	0.249311	ANKH, SLC62A1; progressive ankylosis protein
K18252	0.498623	1	0.249311	phtAb; phthalate 3,4-dioxygenase subunit beta [EC:1.14.12.-]
K16433	0.498623	0.249311	1	cepL; hydroxylation protein CepL
K21786	0.498623	0.249311	1	pigF, redI; 4-hydroxy-2,2'-bipyrrole-5-carbaldehyde O-methyltransferase [EC:2.1.1.-]
K09786	0.500794	0.815346	0.250397	K09786; uncharacterized protein
K07180	0.500794	0.815346	0.250397	prkA; serine protein kinase
K07217	0.501539	0.826708	0.250769	K07217; Mn-containing catalase
K11179	0.501539	0.826708	0.250769	tusE, dsrC; tRNA 2-thiouridine synthesizing protein E [EC:2.8.1.-]
K11717	0.501539	0.826708	0.250769	sufS; cysteine desulfurase / selenocysteine lyase [EC:2.8.1.7 4.4.1.16]
K02914	0.501539	0.826708	0.250769	RP-L34, MRPL34, rpmH; large subunit ribosomal protein L34
K06983	0.502321	0.25116	0.912879	K06983; uncharacterized protein
K21830	0.502321	0.25116	0.912879	pchP; phosphorylcholine phosphatase
K21514	0.502321	0.25116	0.912879	aviRb; 23S rRNA (uridine2479-2'-O)-methyltransferase [EC:2.1.1.208]
K03618	0.502321	0.912879	0.25116	hyaF; hydrogenase-1 operon protein HyaF
K19569	0.502321	0.25116	0.912879	elmMIII; 8-demethyl-8-(2,3-dimethoxy-alpha-L-rhamnosyl)tetracenomycin-C 4'-O-methyltransferase [EC:2.1.1.307]
K18434	0.502321	0.25116	0.912879	virD2; type IV secretion system T-DNA border endonuclease VirD2
K08961	0.502321	0.25116	0.912879	K08961; chondroitin-sulfate-ABC endolyase/exolyase [EC:4.2.2.20 4.2.2.21]
K03794	0.502321	0.912879	0.25116	sirB; sirohydrochlorin ferrochelatase [EC:4.99.1.4]
K10012	0.502321	0.25116	0.912879	arnC, pmrF; undecaprenyl-phosphate 4-deoxy-4-formamido-L-arabinose transferase [EC:2.4.2.53]
K14591	0.502321	0.912879	0.25116	aroM; protein AroM
K12149	0.502321	0.25116	0.912879	dinI; DNA-damage-inducible protein I
K23462	0.502321	0.25116	0.912879	tgnA; flavin-dependent trigonelline monooxygenase, reductase component [EC:1.5.1.36]
K12515	0.502321	0.25116	0.912879	tadG; tight adherence protein G
K13533	0.502321	0.912879	0.25116	kinE; two-component system, sporulation sensor kinase E [EC:2.7.13.3]
K09828	0.502321	0.25116	0.912879	DHCR24, DWF1; Delta24-sterol reductase [EC:1.3.1.72 1.3.1.-]
K12512	0.502321	0.25116	0.912879	tadD; tight adherence protein D
K04026	0.502321	0.25116	0.912879	eutL; ethanolamine utilization protein EutL
K16237	0.502321	0.25116	0.912879	aroP; aromatic amino acid permease
K20922	0.502321	0.25116	0.912879	vpsI; polysaccharide biosynthesis protein VpsI
K07319	0.502321	0.25116	0.912879	yhdJ; adenine-specific DNA-methyltransferase [EC:2.1.1.72]
K19519	0.502321	0.912879	0.25116	TGFBI, BIGH3; transforming growth factor-beta-induced protein
K16318	0.502321	0.912879	0.25116	trm14; tRNA (guanine6-N2)-methyltransferase [EC:2.1.1.256]
K19794	0.502321	0.25116	0.912879	bar; barbiturase [EC:3.5.2.1]
K13247	0.502321	0.25116	0.912879	CRYL1; L-gulonate 3-dehydrogenase [EC:1.1.1.45]
K19273	0.502321	0.25116	0.912879	sat4; streptothricin acetyltransferase [EC:2.3.-.-]
K11899	0.502321	0.912879	0.25116	impD; type VI secretion system protein ImpD
K23352	0.502321	0.25116	0.912879	gcdD, mmdD; glutaconyl-CoA/methylmalonyl-CoA decarboxylase subunit delta
K13327	0.502321	0.25116	0.912879	spnN, oleW; dTDP-3,4-didehydro-2,6-dideoxy-alpha-D-glucose 3-reductase [EC:1.1.1.384]
K08068	0.502321	0.912879	0.25116	siaA, neuC1; UDP-N-acetylglucosamine 2-epimerase (hydrolysing) [EC:3.2.1.183]
K15856	0.502321	0.25116	0.912879	rmd; GDP-4-dehydro-6-deoxy-D-mannose reductase [EC:1.1.1.281]
K09123	0.502321	0.25116	0.912879	lhpI; cis-L-3-hydroxyproline dehydratase [EC:4.2.1.171]
K23240	0.502321	0.912879	0.25116	rcnR; FrmR/RcnR family transcriptional regulator, repressor of rcnA expression
K08762	0.502321	0.912879	0.25116	DBI, ACBP; diazepam-binding inhibitor (GABA receptor modulator, acyl-CoA-binding protein)
K17742	0.502321	0.25116	0.912879	SOU1; sorbose reductase [EC:1.1.1.289]
K16950	0.502321	0.25116	0.912879	asrA; anaerobic sulfite reductase subunit A
K06327	0.502321	0.912879	0.25116	cotD; spore coat protein D
K07059	0.502321	0.912879	0.25116	K07059; rhomboid family protein
K09960	0.502321	0.912879	0.25116	K09960; uncharacterized protein
K02613	0.504484	0.813278	0.252242	paaE; ring-1,2-phenylacetyl-CoA epoxidase subunit PaaE
K01768	0.506213	0.253106	0.812308	E4.6.1.1; adenylate cyclase [EC:4.6.1.1]
K07181	0.50627	0.82403	0.253135	cdgJ; c-di-GMP phosphodiesterase [EC:3.1.4.52]
K03519	0.50627	0.82403	0.253135	coxM, cutM; aerobic carbon-monoxide dehydrogenase medium subunit [EC:1.2.5.3]
K11689	0.50627	0.82403	0.253135	dctQ; C4-dicarboxylate transporter, DctQ subunit
K04748	0.50627	0.253135	0.82403	norQ; nitric oxide reductase NorQ protein
K00148	0.50627	0.253135	0.82403	fdhA; glutathione-independent formaldehyde dehydrogenase [EC:1.2.1.46]
K17762	0.507639	0.840049	0.25382	rsbS; rsbT antagonist protein RsbS
K15599	0.507639	0.25382	0.840049	thiX; putative hydroxymethylpyrimidine transport system permease protein
K14652	0.507639	0.840049	0.25382	ribBA; 3,4-dihydroxy 2-butanone 4-phosphate synthase / GTP cyclohydrolase II [EC:4.1.99.12 3.5.4.25]
K02182	0.507639	0.25382	0.840049	caiC; carnitine-CoA ligase [EC:6.2.1.48]
K17733	0.507639	0.840049	0.25382	cwlK; peptidoglycan LD-endopeptidase CwlK [EC:3.4.-.-]
K03620	0.507639	0.840049	0.25382	hyaC; Ni/Fe-hydrogenase 1 B-type cytochrome subunit
K10232	0.507639	0.25382	0.840049	aglE, ggtB; alpha-glucoside transport system substrate-binding protein
K24310	0.507639	0.25382	0.840049	wbpV, wreQ; UDP-N-acetyl-alpha-D-quinovosamine dehydrogenase [EC:1.1.1.426]
K24180	0.507867	0.811377	0.253933	mleP; malate permease and related proteins
K03588	0.509449	0.810487	0.254724	ftsW, spoVE; cell division protein FtsW
K00021	0.51025	0.255125	0.864398	HMGCR; hydroxymethylglutaryl-CoA reductase (NADPH) [EC:1.1.1.34]
K17838	0.51025	0.864398	0.255125	oxa; beta-lactamase class D [EC:3.5.2.6]
K23448	0.51025	0.864398	0.255125	sfaA; MFS transporter, DHA1 family, staphyloferrin A biosynthesis exporter
K05808	0.51025	0.864398	0.255125	yhbH; putative sigma-54 modulation protein
K06606	0.51025	0.864398	0.255125	iolI; 2-keto-myo-inositol isomerase [EC:5.3.99.11]
K00702	0.51025	0.255125	0.864398	E2.4.1.20; cellobiose phosphorylase [EC:2.4.1.20]
K19311	0.51025	0.864398	0.255125	lipV; lipase [EC:3.1.1.-]
K23239	0.51025	0.864398	0.255125	frmR; FrmR/RcnR family transcriptional regulator, repressor of frmRAB operon
K00226	0.51025	0.255125	0.864398	pyrD; dihydroorotate dehydrogenase (fumarate) [EC:1.3.98.1]
K15640	0.51025	0.864398	0.255125	K15640, phoE; uncharacterized phosphatase
K13658	0.51025	0.255125	0.864398	gumI; beta-1,4-mannosyltransferase [EC:2.4.1.251]
K15635	0.51025	0.255125	0.864398	apgM; 2,3-bisphosphoglycerate-independent phosphoglycerate mutase [EC:5.4.2.12]
K19342	0.510789	0.82146	0.255395	nosL; copper chaperone NosL
K01209	0.510789	0.82146	0.255395	abfA; alpha-L-arabinofuranosidase [EC:3.2.1.55]
K09962	0.510789	0.255395	0.82146	K09962; uncharacterized protein
K03558	0.510789	0.82146	0.255395	cvpA; membrane protein required for colicin V production
K00936	0.51096	0.25548	0.809635	pdtaS; two-component system, sensor histidine kinase PdtaS [EC:2.7.13.3]
K07798	0.513776	0.256888	0.808044	cusB, silB; membrane fusion protein, copper/silver efflux system
K02394	0.513776	0.808044	0.256888	flgI; flagellar P-ring protein FlgI
K01681	0.513776	0.808044	0.256888	ACO, acnA; aconitate hydratase [EC:4.2.1.3]
K07246	0.51511	0.818993	0.257555	ttuC, dmlA; tartrate dehydrogenase/decarboxylase / D-malate dehydrogenase [EC:1.1.1.93 4.1.1.73 1.1.1.83]
K01042	0.51511	0.818993	0.257555	selA; L-seryl-tRNA(Ser) seleniumtransferase [EC:2.9.1.1]
K02030	0.51511	0.257555	0.818993	ABC.PA.S; polar amino acid transport system substrate-binding protein
K01690	0.51633	0.806599	0.258165	edd; phosphogluconate dehydratase [EC:4.2.1.12]
K04338	0.516364	0.835026	0.258182	csgF; curli production assembly/transport component CsgF
K21959	0.516364	0.835026	0.258182	ftsR; LysR family transcriptional regulator, cell division regulator
K06992	0.516364	0.835026	0.258182	K06992; uncharacterized protein
K00359	0.516364	0.258182	0.835026	qorA; NADPH:quinone reductase [EC:1.6.5.5]
K07713	0.516364	0.835026	0.258182	zraR, hydG; two-component system, NtrC family, response regulator HydG
K09983	0.516364	0.258182	0.835026	K09983; uncharacterized protein
K09709	0.516364	0.258182	0.835026	meh; 3-methylfumaryl-CoA hydratase [EC:4.2.1.153]
K00606	0.516364	0.835026	0.258182	panB; 3-methyl-2-oxobutanoate hydroxymethyltransferase [EC:2.1.2.11]
K15034	0.518631	0.259316	0.805295	yaeJ; ribosome-associated protein
K11177	0.519242	0.259621	0.816623	yagR; xanthine dehydrogenase YagR molybdenum-binding subunit [EC:1.17.1.4]
K18889	0.520691	0.804125	0.260345	mdlA, smdA; ATP-binding cassette, subfamily B, multidrug efflux pump
K03273	0.521633	0.80359	0.260816	gmhB; D-glycero-D-manno-heptose 1,7-bisphosphate phosphatase [EC:3.1.3.82 3.1.3.83]
K02397	0.521633	0.80359	0.260816	flgL; flagellar hook-associated protein 3 FlgL
K11927	0.522517	0.261258	0.803087	rhlE; ATP-dependent RNA helicase RhlE [EC:3.6.4.13]
K07393	0.522517	0.803087	0.261258	ECM4, yqjG; glutathionyl-hydroquinone reductase [EC:1.8.5.7]
K05814	0.523197	0.261599	0.814347	ugpA; sn-glycerol 3-phosphate transport system permease protein
K05813	0.523197	0.261599	0.814347	ugpB; sn-glycerol 3-phosphate transport system substrate-binding protein
K24821	0.523197	0.261599	0.814347	atm1, pexA; ATP-binding cassette, subfamily B, heavy metal transporter
K10227	0.523197	0.261599	0.814347	smoE, mtlE; polyol transport system substrate-binding protein
K13587	0.523197	0.814347	0.261599	cckA; two-component system, cell cycle sensor histidine kinase and response regulator CckA [EC:2.7.13.3]
K04072	0.523197	0.261599	0.814347	adhE; acetaldehyde dehydrogenase / alcohol dehydrogenase [EC:1.2.1.10 1.1.1.1]
K03781	0.523345	0.261672	0.802615	katE, CAT, catB, srpA; catalase [EC:1.11.1.6]
K21394	0.523345	0.802615	0.261672	yiaM; TRAP-type transport system small permease protein
K21571	0.524529	0.830278	0.262264	susE_F; starch-binding outer membrane protein SusE/F
K21011	0.524529	0.262264	0.830278	pelF; polysaccharide biosynthesis protein PelF
K02569	0.524529	0.830278	0.262264	napC; cytochrome c-type protein NapC
K03602	0.524529	0.262264	0.830278	xseB; exodeoxyribonuclease VII small subunit [EC:3.1.11.6]
K18581	0.524529	0.262264	0.830278	ugl; unsaturated chondroitin disaccharide hydrolase [EC:3.2.1.180]
K18939	0.524529	0.830278	0.262264	lmrA, yxaF; TetR/AcrR family transcriptional regulator, lmrAB and yxaGH operons repressor
K00690	0.524529	0.262264	0.830278	E2.4.1.7; sucrose phosphorylase [EC:2.4.1.7]
K20885	0.524529	0.262264	0.830278	K20885; beta-1,2-mannobiose phosphorylase / 1,2-beta-oligomannan phosphorylase [EC:2.4.1.339 2.4.1.340]
K13010	0.524529	0.262264	0.830278	per, rfbE; perosamine synthetase [EC:2.6.1.102]
K00477	0.524529	0.262264	0.830278	PHYH; phytanoyl-CoA hydroxylase [EC:1.14.11.18]
K00375	0.525498	0.801388	0.262749	K00375; GntR family transcriptional regulator / MocR family aminotransferase
K06518	0.526108	0.263054	0.80104	cidA; holin-like protein
K05794	0.526665	0.263332	0.800722	terC; tellurite resistance protein TerC
K02463	0.526984	0.263492	0.81216	gspN; general secretion pathway protein N
K00008	0.527165	0.854563	0.263582	SORD, gutB; L-iditol 2-dehydrogenase [EC:1.1.1.14]
K23499	0.527165	0.854563	0.263582	RMND1; required for meiotic nuclear division protein 1
K22317	0.527165	0.263582	0.854563	oleA; acyl-CoA:acyl-CoA alkyltransferase [EC:2.3.3.20]
K01960	0.527165	0.854563	0.263582	pycB; pyruvate carboxylase subunit B [EC:6.4.1.1]
K17725	0.527165	0.263582	0.854563	ETHE1; sulfur dioxygenase [EC:1.13.11.18]
K11632	0.527165	0.263582	0.854563	bceB, vraE; bacitracin transport system permease protein
K22935	0.527165	0.854563	0.263582	XK1, psk; D-ribulokinase [EC:2.7.1.47]
K25287	0.527165	0.854563	0.263582	desE; iron-desferrioxamine transport system substrate-binding protein
K22489	0.527165	0.263582	0.854563	hosA; MarR family transcriptional regulator, temperature-dependent positive regulator of motility
K20807	0.527165	0.263582	0.854563	nthB; nitrile hydratase subunit beta [EC:4.2.1.84]
K25588	0.527165	0.263582	0.854563	K25588; tyrosine-protein kinase [EC:2.7.10.3]
K20118	0.527165	0.854563	0.263582	ptsG, glcA, glcB; glucose PTS system EIICBA or EIICB component [EC:2.7.1.199]
K15024	0.527165	0.263582	0.854563	K15024; putative phosphotransacetylase [EC:2.3.1.8]
K21562	0.527165	0.854563	0.263582	flp; CRP/FNR family transcriptional regulator, anaerobic regulatory protein
K07038	0.527622	0.263811	0.800176	K07038; inner membrane protein
K02025	0.527622	0.263811	0.800176	ABC.MS.P; multiple sugar transport system permease protein
K02227	0.528024	0.264012	0.799946	cbiB, cobD; adenosylcobinamide-phosphate synthase [EC:6.3.1.10]
K02026	0.528374	0.264187	0.799746	ABC.MS.P1; multiple sugar transport system permease protein
K07095	0.528374	0.799746	0.264187	K07095; uncharacterized protein
K02405	0.528374	0.799746	0.264187	fliA, whiG; RNA polymerase sigma factor FliA
K07106	0.528923	0.264462	0.799432	murQ; N-acetylmuramic acid 6-phosphate etherase [EC:4.2.1.126]
K01271	0.528923	0.264462	0.799432	pepQ; Xaa-Pro dipeptidase [EC:3.4.13.9]
K08234	0.529122	0.799318	0.264561	yaeR; glyoxylase I family protein
K08281	0.529122	0.799318	0.264561	pncA; nicotinamidase/pyrazinamidase [EC:3.5.1.19 3.5.1.-]
K21929	0.529272	0.799233	0.264636	udg; uracil-DNA glycosylase [EC:3.2.2.27]
K00262	0.529371	0.799176	0.264686	E1.4.1.4, gdhA; glutamate dehydrogenase (NADP+) [EC:1.4.1.4]
K05834	0.529371	0.799176	0.264686	rhtB; homoserine/homoserine lactone efflux protein
K22044	0.529371	0.264686	0.799176	ybiO; moderate conductance mechanosensitive channel
K03830	0.530612	0.810058	0.265306	yafP; putative acetyltransferase [EC:2.3.1.-]
K15772	0.530612	0.265306	0.810058	ganQ, mdxG; arabinogalactan oligomer / maltooligosaccharide transport system permease protein
K09924	0.530612	0.810058	0.265306	K09924; uncharacterized protein
K02282	0.530612	0.265306	0.810058	cpaE, tadZ; pilus assembly protein CpaE
K03079	0.532185	0.266093	0.825783	ulaE, sgaU, sgbU; L-ribulose-5-phosphate 3-epimerase [EC:5.1.3.22]
K00887	0.532185	0.266093	0.825783	dgkA; undecaprenol kinase [EC:2.7.1.66]
K19200	0.532185	0.825783	0.266093	IAL; isopenicillin-N N-acyltransferase like protein
K01754	0.532185	0.825783	0.266093	E4.3.1.19, ilvA, tdcB; threonine dehydratase [EC:4.3.1.19]
K07316	0.534088	0.267044	0.808037	mod; adenine-specific DNA-methyltransferase [EC:2.1.1.72]
K10125	0.537421	0.806093	0.268711	dctB; two-component system, NtrC family, C4-dicarboxylate transport sensor histidine kinase DctB [EC:2.7.13.3]
K07172	0.539381	0.26969	0.821522	mazE, chpAI; antitoxin MazE
K16925	0.539381	0.821522	0.26969	ykoE; energy-coupling factor transport system permease protein
K01641	0.539381	0.26969	0.821522	HMGCS; hydroxymethylglutaryl-CoA synthase [EC:2.3.3.10]
K02372	0.539381	0.26969	0.821522	fabZ; 3-hydroxyacyl-[acyl-carrier-protein] dehydratase [EC:4.2.1.59]
K05970	0.539381	0.821522	0.26969	SIAE; sialate O-acetylesterase [EC:3.1.1.53]
K08323	0.539381	0.821522	0.26969	rspA, manD; mannonate dehydratase [EC:4.2.1.8]
K15727	0.540617	0.270309	0.804224	czcB, cusB, cnrB; membrane fusion protein, heavy metal efflux system
K19302	0.540617	0.804224	0.270309	bcrC; undecaprenyl-diphosphatase [EC:3.6.1.27]
K14287	0.540617	0.804224	0.270309	ybdL; methionine transaminase [EC:2.6.1.88]
K03612	0.540617	0.804224	0.270309	rnfG; H+/Na+-translocating ferredoxin:NAD+ oxidoreductase subunit G
K24700	0.542263	0.271131	0.845551	mdo; 3-mercaptopropionate dioxygenase [EC:1.13.11.91]
K11475	0.542263	0.845551	0.271131	vanR; GntR family transcriptional regulator, vanillate catabolism transcriptional regulator
K22320	0.542263	0.271131	0.845551	oleD; 2-alkyl-3-oxoalkanoate reductase [EC:1.1.1.412]
K10562	0.542263	0.271131	0.845551	rhaT; rhamnose transport system ATP-binding protein [EC:7.5.2.-]
K21833	0.542263	0.271131	0.845551	dgcA, ddhC; N,N-dimethylglycine/sarcosine dehydrogenase [EC:1.5.7.3]
K10560	0.542263	0.271131	0.845551	rhaP; rhamnose transport system permease protein
K23988	0.542263	0.845551	0.271131	arsR-arsC; ArsR family transcriptional regulator, arsenate/arsenite/antimonite-responsive transcriptional repressor / arsenate reductase (thioredoxin) [EC:1.20.4.4]
K11738	0.542263	0.271131	0.845551	ansP; L-asparagine permease
K02501	0.542263	0.271131	0.845551	hisH; imidazole glycerol-phosphate synthase subunit HisH [EC:4.3.2.10]
K15915	0.542263	0.845551	0.271131	pglC; undecaprenyl phosphate N,N'-diacetylbacillosamine 1-phosphate transferase [EC:2.7.8.36]
K22879	0.542263	0.845551	0.271131	hpyO; FAD-dependent urate hydroxylase [EC:1.14.13.113]
K12514	0.542509	0.271254	0.890299	tadF; tight adherence protein F
K05964	0.542509	0.890299	0.271254	citX; holo-ACP synthase [EC:2.7.7.61]
K18240	0.542509	0.271254	0.890299	xanB2; chorismate lyase / 3-hydroxybenzoate synthase [EC:4.1.3.40 4.1.3.45]
K02745	0.542509	0.271254	0.890299	agaV; N-acetylgalactosamine PTS system EIIB component [EC:2.7.1.-]
K12513	0.542509	0.271254	0.890299	tadE; tight adherence protein E
K22450	0.542509	0.271254	0.890299	SNAT; aralkylamine N-acetyltransferase [EC:2.3.1.87]
K13275	0.542509	0.271254	0.890299	isp; major intracellular serine protease [EC:3.4.21.-]
K15228	0.542509	0.890299	0.271254	mauA; methylamine dehydrogenase light chain [EC:1.4.9.1]
K15922	0.542509	0.890299	0.271254	yihQ; sulfoquinovosidase [EC:3.2.1.199]
K21456	0.542509	0.271254	0.890299	GSS; glutathione synthase [EC:6.3.2.3]
K05558	0.542509	0.271254	0.890299	K05558; pyridoxamine 5'-phosphate oxidase family protein
K01923	0.542509	0.890299	0.271254	purC; phosphoribosylaminoimidazole-succinocarboxamide synthase [EC:6.3.2.6]
K20480	0.542509	0.271254	0.890299	nprR, nprA; HTH-type transcriptional regulator, quorum sensing regulator NprR
K03699	0.542509	0.271254	0.890299	tlyC; magnesium and cobalt exporter, CNNM family
K15022	0.542509	0.271254	0.890299	fdhB; formate dehydrogenase (NADP+) beta subunit [EC:1.17.1.10]
K23144	0.542509	0.890299	0.271254	K23144; UDP-N-acetylglucosamine diphosphorylase / glucose-1-phosphate thymidylyltransferase / UDP-N-acetylgalactosamine diphosphorylase / glucosamine-1-phosphate N-acetyltransferase / galactosamine-1-phosphate N-acetyltransferase [EC:2.7.7.23 2.7.7.24 2.7.7.83 2.3.1.157 2.3.1.276]
K24949	0.542509	0.271254	0.890299	yknY, yvrO; antimicrobial peptide resistance transport system ATP-binding protein [EC:7.6.2.-]
K19668	0.542509	0.890299	0.271254	CBH2, cbhA; cellulose 1,4-beta-cellobiosidase [EC:3.2.1.91]
K23245	0.542509	0.271254	0.890299	apnO; D-apionate oxidoisomerase [EC:1.1.1.421]
K24948	0.542509	0.271254	0.890299	yknZ, yvrN; antimicrobial peptide resistance transport system permease protein
K00385	0.542509	0.271254	0.890299	asrC; anaerobic sulfite reductase subunit C
K18901	0.542509	0.890299	0.271254	bpeE; membrane fusion protein, multidrug efflux system
K16210	0.542509	0.890299	0.271254	togT, rhiT; oligogalacturonide transporter
K22708	0.542509	0.890299	0.271254	tarS; poly(ribitol-phosphate) beta-N-acetylglucosaminyltransferase [EC:2.4.1.355]
K02442	0.542509	0.890299	0.271254	glpM; membrane protein GlpM
K04019	0.542509	0.271254	0.890299	eutA; ethanolamine utilization protein EutA
K10216	0.542509	0.271254	0.890299	dmpD, xylF; 2-hydroxymuconate-semialdehyde hydrolase [EC:3.7.1.9]
K20038	0.542509	0.890299	0.271254	cutC; choline trimethylamine-lyase [EC:4.3.99.4]
K12111	0.542509	0.271254	0.890299	ebgA; evolved beta-galactosidase subunit alpha [EC:3.2.1.23]
K08927	0.542509	0.271254	0.890299	pufB; light-harvesting complex 1 beta chain
K19585	0.542509	0.890299	0.271254	oqxB; multidrug efflux pump
K02671	0.543683	0.271842	0.802426	pilV; type IV pilus assembly protein PilV
K07403	0.543683	0.802426	0.271842	nfeD; membrane-bound serine protease (ClpP class)
K09007	0.543683	0.802426	0.271842	folE2; GTP cyclohydrolase IB [EC:3.5.4.16]
K10117	0.543683	0.802426	0.271842	msmE; raffinose/stachyose/melibiose transport system substrate-binding protein
K02570	0.546155	0.817479	0.273078	napD; periplasmic nitrate reductase NapD
K07560	0.546155	0.817479	0.273078	dtd, DTD; D-aminoacyl-tRNA deacylase [EC:3.1.1.96]
K25227	0.546155	0.273078	0.817479	sdsA1; linear primary-alkylsulfatase [EC:3.1.6.21]
K06139	0.546155	0.273078	0.817479	pqqE; PqqA peptide cyclase [EC:1.21.98.4]
K07045	0.546625	0.273312	0.800696	K07045; uncharacterized protein
K03975	0.546625	0.273312	0.800696	dedA; membrane-associated protein
K02275	0.546625	0.800696	0.273312	coxB, ctaC; cytochrome c oxidase subunit II [EC:7.1.1.9]
K06192	0.546625	0.800696	0.273312	pqiB; paraquat-inducible protein B
K02032	0.546625	0.800696	0.273312	ddpF; peptide/nickel transport system ATP-binding protein
K00209	0.546625	0.273312	0.800696	fabV, ter; enoyl-[acyl-carrier protein] reductase / trans-2-enoyl-CoA reductase (NAD+) [EC:1.3.1.9 1.3.1.44]
K03672	0.546625	0.800696	0.273312	trxC; thioredoxin 2 [EC:1.8.1.8]
K01737	0.549448	0.799032	0.274724	queD, ptpS, PTS; 6-pyruvoyltetrahydropterin/6-carboxytetrahydropterin synthase [EC:4.2.3.12 4.1.2.50]
K01058	0.549448	0.274724	0.799032	pldA; phospholipase A1/A2 [EC:3.1.1.32 3.1.1.4]
K09926	0.549448	0.799032	0.274724	K09926; uncharacterized protein
K09013	0.549448	0.274724	0.799032	sufC; Fe-S cluster assembly ATP-binding protein
K03457	0.552157	0.276079	0.797432	TC.NCS1; nucleobase:cation symporter-1, NCS1 family
K00344	0.552157	0.276079	0.797432	qor, CRYZ; NADPH:quinone reductase [EC:1.6.5.5]
K07149	0.552157	0.276079	0.797432	K07149; uncharacterized protein
K00432	0.552157	0.797432	0.276079	gpx, btuE, bsaA; glutathione peroxidase [EC:1.11.1.9]
K02081	0.552544	0.276272	0.813638	agaR; DeoR family transcriptional regulator, aga operon transcriptional repressor
K17226	0.552544	0.813638	0.276272	soxY; sulfur-oxidizing protein SoxY
K13015	0.552544	0.813638	0.276272	wbpA; UDP-N-acetyl-D-glucosamine dehydrogenase [EC:1.1.1.136]
K19005	0.552544	0.813638	0.276272	ltaS; lipoteichoic acid synthase [EC:2.7.8.20]
K22298	0.555838	0.837264	0.277919	smtB; ArsR family transcriptional regulator, zinc-responsive transcriptional repressor
K03918	0.555838	0.837264	0.277919	lat; L-lysine 6-transaminase [EC:2.6.1.36]
K03196	0.555838	0.837264	0.277919	virB11, lvhB11; type IV secretion system protein VirB11 [EC:7.4.2.8]
K22103	0.555838	0.837264	0.277919	glcR; DeoR family transcriptional regulator, carbon catabolite repression regulator
K22589	0.555838	0.837264	0.277919	thadh; threo-3-hydroxy-L-aspartate ammonia-lyase [EC:4.3.1.16]
K18235	0.555838	0.837264	0.277919	vgb; virginiamycin B lyase [EC:4.2.99.-]
K06155	0.555838	0.277919	0.837264	gntT; Gnt-I system high-affinity gluconate transporter
K18104	0.555838	0.837264	0.277919	abcA, bmrA; ATP-binding cassette, subfamily B, bacterial AbcA/BmrA [EC:7.6.2.2]
K10831	0.555838	0.837264	0.277919	tauB; taurine transport system ATP-binding protein [EC:7.6.2.7]
K00794	0.555838	0.837264	0.277919	ribH, RIB4; 6,7-dimethyl-8-ribityllumazine synthase [EC:2.5.1.78]
K00793	0.555838	0.837264	0.277919	ribE, RIB5; riboflavin synthase [EC:2.5.1.9]
K01214	0.557254	0.794411	0.278627	ISA, treX; isoamylase [EC:3.2.1.68]
K24131	0.557254	0.794411	0.278627	prsW; protease PrsW [EC:3.4.-.-]
K02100	0.55858	0.27929	0.809985	araE; MFS transporter, SP family, arabinose:H+ symporter
K16090	0.55858	0.809985	0.27929	fiu; catecholate siderophore receptor
K10240	0.55858	0.27929	0.809985	cebE; cellobiose transport system substrate-binding protein
K01295	0.559651	0.279825	0.792986	cpg; glutamate carboxypeptidase [EC:3.4.17.11]
K16066	0.559651	0.279825	0.792986	ydfG; 3-hydroxy acid dehydrogenase / malonic semialdehyde reductase [EC:1.1.1.381 1.1.1.-]
K02341	0.559651	0.792986	0.279825	holB; DNA polymerase III subunit delta' [EC:2.7.7.7]
K00878	0.561951	0.280975	0.791615	thiM; hydroxyethylthiazole kinase [EC:2.7.1.50]
K02793	0.561951	0.791615	0.280975	manXa; mannose PTS system EIIA component [EC:2.7.1.191]
K13639	0.561951	0.791615	0.280975	soxR; MerR family transcriptional regulator, redox-sensitive transcriptional activator SoxR
K02020	0.561951	0.280975	0.791615	modA; molybdate transport system substrate-binding protein
K07667	0.564159	0.790298	0.282079	kdpE; two-component system, OmpR family, KDP operon response regulator KdpE
K08964	0.564289	0.806508	0.282145	mtnB; methylthioribulose-1-phosphate dehydratase [EC:4.2.1.109]
K01114	0.564289	0.282145	0.806508	plc; phospholipase C [EC:3.1.4.3]
K04033	0.564289	0.282145	0.806508	eutR; AraC family transcriptional regulator, ethanolamine operon transcriptional activator
K06162	0.564289	0.282145	0.806508	phnM; alpha-D-ribose 1-methylphosphonate 5-triphosphate diphosphatase [EC:3.6.1.63]
K02473	0.564289	0.282145	0.806508	wbpP; UDP-N-acetylglucosamine/UDP-N-acetylgalactosamine 4-epimerase [EC:5.1.3.7 5.1.3.-]
K22769	0.564289	0.282145	0.806508	desA3; NADPH-dependent stearoyl-CoA 9-desaturase [EC:1.14.19.-]
K03367	0.564289	0.806508	0.282145	dltA; D-alanine--poly(phosphoribitol) ligase subunit 1 [EC:6.1.1.13]
K18990	0.564289	0.806508	0.282145	vexE; membrane fusion protein, multidrug efflux system
K16692	0.566278	0.789031	0.283139	etk-wzc; tyrosine-protein kinase Etk/Wzc [EC:2.7.10.3]
K07046	0.566278	0.789031	0.283139	E3.1.1.120; L-fucono-1,5-lactonase [EC:3.1.1.120]
K07250	0.566278	0.789031	0.283139	gabT; 4-aminobutyrate aminotransferase / (S)-3-amino-2-methylpropionate transaminase / 5-aminovalerate transaminase [EC:2.6.1.19 2.6.1.22 2.6.1.48]
K11939	0.566278	0.283139	0.789031	rhtA; inner membrane transporter RhtA
K05996	0.568123	0.284061	0.82962	cpt; carboxypeptidase T [EC:3.4.17.18]
K07673	0.568123	0.82962	0.284061	narX; two-component system, NarL family, nitrate/nitrite sensor histidine kinase NarX [EC:2.7.13.3]
K01417	0.568123	0.284061	0.82962	MEP; extracellular elastinolytic metalloproteinase [EC:3.4.24.-]
K22041	0.568123	0.284061	0.82962	comR; TetR/AcrR family transcriptional regulator, copper-responsive repressor
K03148	0.568123	0.82962	0.284061	thiF; sulfur carrier protein ThiS adenylyltransferase [EC:2.7.7.73]
K02120	0.568123	0.284061	0.82962	ATPVD, ntpD, atpD; V/A-type H+/Na+-transporting ATPase subunit D
K10554	0.568123	0.82962	0.284061	frcA; fructose transport system ATP-binding protein
K09712	0.568123	0.284061	0.82962	K09712; uncharacterized protein
K18896	0.568123	0.82962	0.284061	gsmt; glycine/sarcosine N-methyltransferase [EC:2.1.1.156]
K10553	0.568123	0.82962	0.284061	frcC; fructose transport system permease protein
K13021	0.568123	0.82962	0.284061	ttuB; MFS transporter, ACS family, tartrate transporter
K10552	0.568123	0.82962	0.284061	frcB; fructose transport system substrate-binding protein
K24204	0.568123	0.82962	0.284061	hxpB; mannitol-1-/sugar-/sorbitol-6-/2-deoxyglucose-6-phosphatase [EC:3.1.3.22 3.1.3.23 3.1.3.50 3.1.3.68]
K19068	0.568123	0.284061	0.82962	wbjC; UDP-2-acetamido-2,6-beta-L-arabino-hexul-4-ose reductase [EC:1.1.1.367]
K01507	0.568311	0.787813	0.284155	ppa; inorganic pyrophosphatase [EC:3.6.1.1]
K07130	0.568311	0.787813	0.284155	kynB; arylformamidase [EC:3.5.1.9]
K01633	0.569698	0.803195	0.284849	folB; 7,8-dihydroneopterin aldolase/epimerase/oxygenase [EC:4.1.2.25 5.1.99.8 1.13.11.81]
K02083	0.569698	0.284849	0.803195	allC; allantoate deiminase [EC:3.5.3.9]
K09707	0.569698	0.803195	0.284849	K09707; uncharacterized protein
K07720	0.569698	0.803195	0.284849	yesN; two-component system, response regulator YesN
K04762	0.569698	0.803195	0.284849	hslR; ribosome-associated heat shock protein Hsp15
K01965	0.569698	0.803195	0.284849	PCCA, pccA; propionyl-CoA carboxylase alpha chain [EC:6.4.1.3]
K07407	0.570261	0.285131	0.786644	E3.2.1.22B, galA, rafA; alpha-galactosidase [EC:3.2.1.22]
K01744	0.570261	0.786644	0.285131	aspA; aspartate ammonia-lyase [EC:4.3.1.1]
K18676	0.570261	0.285131	0.786644	gspK; glucosamine kinase [EC:2.7.1.8]
K07305	0.572132	0.78552	0.286066	msrB; peptide-methionine (R)-S-oxide reductase [EC:1.8.4.12]
K14267	0.572132	0.78552	0.286066	dapC; N-succinyldiaminopimelate aminotransferase [EC:2.6.1.17]
K01595	0.573925	0.286962	0.784441	ppc; phosphoenolpyruvate carboxylase [EC:4.1.1.31]
K10202	0.573983	0.870959	0.286992	ngcG; N-acetylglucosamine transport system permease protein
K19610	0.573983	0.286992	0.870959	pfeR, pirR; two-component system, OmpR family, response regulator PfeR
K07318	0.573983	0.870959	0.286992	K07318; adenine-specific DNA-methyltransferase [EC:2.1.1.72]
K11031	0.573983	0.286992	0.870959	slo; thiol-activated cytolysin
K17236	0.573983	0.870959	0.286992	araQ; arabinooligosaccharide transport system permease protein
K10857	0.573983	0.870959	0.286992	exoX; exodeoxyribonuclease X [EC:3.1.11.-]
K19291	0.573983	0.286992	0.870959	alg44; mannuronan synthase [EC:2.4.1.33]
K20628	0.573983	0.870959	0.286992	exlX; expansin
K16516	0.573983	0.870959	0.286992	galR; LysR family transcriptional regulator, regulator for genes of the gallate degradation pathway
K11004	0.573983	0.870959	0.286992	hlyB, cyaB; ATP-binding cassette, subfamily B, bacterial HlyB/CyaB
K16317	0.573983	0.286992	0.870959	trmY; tRNA (pseudouridine54-N1)-methyltransferase [EC:2.1.1.257]
K10200	0.573983	0.870959	0.286992	ngcE; N-acetylglucosamine transport system substrate-binding protein
K03933	0.573983	0.286992	0.870959	cpbD; chitin-binding protein
K08476	0.573983	0.286992	0.870959	pgtA; two-component system, NtrC family, phosphoglycerate transport system response regulator PgtA
K19115	0.573983	0.870959	0.286992	csh2; CRISPR-associated protein Csh2
K20470	0.573983	0.870959	0.286992	mmpL3; trehalose monomycolate/heme transporter
K00940	0.573983	0.870959	0.286992	ndk, NME; nucleoside-diphosphate kinase [EC:2.7.4.6]
K01735	0.573983	0.286992	0.870959	aroB; 3-dehydroquinate synthase [EC:4.2.3.4]
K02828	0.573983	0.286992	0.870959	qoxC; cytochrome aa3-600 menaquinol oxidase subunit III [EC:7.1.1.5]
K07686	0.573983	0.286992	0.870959	uhpA; two-component system, NarL family, uhpT operon response regulator UhpA
K21010	0.573983	0.286992	0.870959	pelE; polysaccharide biosynthesis protein PelE
K03496	0.573983	0.286992	0.870959	parA, soj; chromosome partitioning protein
K19127	0.573983	0.870959	0.286992	csy1; CRISPR-associated protein Csy1
K20420	0.573983	0.286992	0.870959	ncsB3; 2-hydroxy-5-methyl-1-naphthoate 7-hydroxylase [EC:1.14.15.31]
K25766	0.573983	0.286992	0.870959	E3.2.1.216; kojibiose hydrolase [EC:3.2.1.216]
K06610	0.573983	0.870959	0.286992	iolF; MFS transporter, SP family, inositol transporter
K21137	0.573983	0.870959	0.286992	triB; membrane fusion protein, multidrug efflux system
K03489	0.573983	0.286992	0.870959	yydK; GntR family transcriptional regulator, transcriptional regulator of bglA
K08359	0.573983	0.870959	0.286992	ttrC; tetrathionate reductase subunit C
K06320	0.574828	0.287414	0.800036	cgeB; spore maturation protein CgeB
K01495	0.574828	0.800036	0.287414	GCH1, folE; GTP cyclohydrolase IA [EC:3.5.4.16]
K02054	0.574828	0.800036	0.287414	ABC.SP.P1; putative spermidine/putrescine transport system permease protein
K15898	0.574828	0.287414	0.800036	pseI, neuB3; pseudaminic acid synthase [EC:2.5.1.97]
K04767	0.574828	0.287414	0.800036	acuB; acetoin utilization protein AcuB
K00549	0.575643	0.287822	0.783406	metE; 5-methyltetrahydropteroyltriglutamate--homocysteine methyltransferase [EC:2.1.1.14]
K08989	0.575643	0.287822	0.783406	K08989; putative membrane protein
K16566	0.575643	0.287822	0.783406	exoY; exopolysaccharide production protein ExoY
K07020	0.577289	0.782413	0.288644	K07020; uncharacterized protein
K01479	0.577289	0.288644	0.782413	hutG; formiminoglutamase [EC:3.5.3.8]
K07787	0.578864	0.289432	0.781462	cusA, silA; copper/silver efflux system protein
K09015	0.578864	0.289432	0.781462	sufD; Fe-S cluster assembly protein SufD
K23993	0.579301	0.822546	0.289651	fruB; multiphosphoryl transfer protein [EC:2.7.3.9 2.7.1.202]
K03805	0.579301	0.289651	0.822546	dsbG; thiol:disulfide interchange protein DsbG
K01191	0.579301	0.289651	0.822546	MAN2C1; alpha-mannosidase [EC:3.2.1.24]
K15899	0.579301	0.289651	0.822546	pseF; pseudaminic acid cytidylyltransferase [EC:2.7.7.81]
K00523	0.579301	0.822546	0.289651	ascD, ddhD, rfbI; CDP-4-dehydro-6-deoxyglucose reductase, E3 [EC:1.17.1.1]
K20266	0.579301	0.822546	0.289651	trbJ; type IV secretion system protein TrbJ
K03119	0.579301	0.822546	0.289651	tauD; taurine dioxygenase [EC:1.14.11.17]
K17883	0.579301	0.289651	0.822546	mtr; mycothione reductase [EC:1.8.1.15]
K01338	0.5797	0.28985	0.79702	lon; ATP-dependent Lon protease [EC:3.4.21.53]
K18346	0.5797	0.28985	0.79702	vanW; vancomycin resistance protein VanW
K03698	0.5797	0.28985	0.79702	cbf, cbf1; 3'-5' exoribonuclease [EC:3.1.-.-]
K22552	0.5797	0.79702	0.28985	mmcO; multicopper oxidase [EC:1.16.3.1]
K15576	0.5797	0.79702	0.28985	nrtA, nasF, cynA; nitrate/nitrite transport system substrate-binding protein
K15977	0.580372	0.780551	0.290186	K15977; putative oxidoreductase
K09817	0.580372	0.290186	0.780551	znuC; zinc transport system ATP-binding protein [EC:7.2.2.20]
K03190	0.581813	0.290906	0.779678	ureD, ureH; urease accessory protein
K02557	0.581813	0.779678	0.290906	motB; chemotaxis protein MotB
K02770	0.583189	0.778844	0.291595	fruA; fructose PTS system EIIBC or EIIC component [EC:2.7.1.202]
K04755	0.583189	0.778844	0.291595	fdx; ferredoxin, 2Fe-2S
K06377	0.584332	0.79414	0.292166	spo0M; sporulation-control protein
K05712	0.584332	0.79414	0.292166	mhpA; 3-(3-hydroxy-phenyl)propionate hydroxylase [EC:1.14.13.127]
K23187	0.584332	0.79414	0.292166	fepG, fagB, cchD, desG; iron-siderophore transport system permease protein
K00448	0.584332	0.79414	0.292166	pcaG; protocatechuate 3,4-dioxygenase, alpha subunit [EC:1.13.11.3]
K01726	0.584332	0.79414	0.292166	GAMMACA; gamma-carbonic anhydrase [EC:4.2.1.-]
K18290	0.584332	0.79414	0.292166	ich-Y; itaconyl-CoA hydratase [EC:4.2.1.56]
K12308	0.584332	0.292166	0.79414	bgaB, lacA; beta-galactosidase [EC:3.2.1.23]
K02229	0.584332	0.292166	0.79414	cobG; precorrin-3B synthase [EC:1.14.13.83]
K14977	0.584332	0.292166	0.79414	ylbA, UGHY; (S)-ureidoglycine aminohydrolase [EC:3.5.3.26]
K02386	0.585755	0.777287	0.292878	flgA; flagellar basal body P-ring formation protein FlgA
K14441	0.585755	0.777287	0.292878	rimO; ribosomal protein S12 methylthiotransferase [EC:2.8.4.4]
K06878	0.585755	0.777287	0.292878	K06878; tRNA-binding protein
K22108	0.585755	0.777287	0.292878	kstR2; TetR/AcrR family transcriptional regulator, cholesterol catabolism regulator
K21023	0.585755	0.292878	0.777287	mucR; diguanylate cyclase [EC:2.7.7.65]
K16868	0.586948	0.293474	0.776562	tehB; tellurite methyltransferase [EC:2.1.1.265]
K22042	0.586948	0.293474	0.776562	hlyU; ArsR family transcriptional regulator, virulence genes transcriptional regulator
K22491	0.588083	0.294041	0.775872	litR; MerR family transcriptional regulator, light-induced transcriptional regulator
K02058	0.588739	0.29437	0.791387	ABC.SS.S; simple sugar transport system substrate-binding protein
K16147	0.588739	0.791387	0.29437	glgE; starch synthase (maltosyl-transferring) [EC:2.4.99.16]
K03750	0.588739	0.29437	0.791387	moeA; molybdopterin molybdotransferase [EC:2.10.1.1]
K09939	0.588739	0.791387	0.29437	K09939; uncharacterized protein
K00759	0.588739	0.791387	0.29437	APRT, apt; adenine phosphoribosyltransferase [EC:2.4.2.7]
K08306	0.589524	0.294762	0.815981	mltC; membrane-bound lytic murein transglycosylase C [EC:4.2.2.-]
K03704	0.589524	0.294762	0.815981	cspA; cold shock protein
K15551	0.589524	0.815981	0.294762	tauA; taurine transport system substrate-binding protein
K09980	0.589524	0.294762	0.815981	K09980; uncharacterized protein
K15552	0.589524	0.815981	0.294762	tauC; taurine transport system permease protein
K00273	0.589524	0.294762	0.815981	DAO, aao; D-amino-acid oxidase [EC:1.4.3.3]
K10559	0.589524	0.294762	0.815981	rhaS; rhamnose transport system substrate-binding protein
K24288	0.589524	0.294762	0.815981	meT1; MMP 1-O-methyltransferase [EC:2.1.1.365]
K05306	0.589524	0.815981	0.294762	phnX; phosphonoacetaldehyde hydrolase [EC:3.11.1.1]
K14188	0.589524	0.294762	0.815981	dltC; D-alanine--poly(phosphoribitol) ligase subunit 2 [EC:6.1.1.13]
K25142	0.589524	0.294762	0.815981	lnrN, sagI; linearmycin/streptolysin S transport system permease protein
K08310	0.589524	0.294762	0.815981	nudB, ntpA; dihydroneopterin triphosphate diphosphatase [EC:3.6.1.67]
K03502	0.590182	0.774593	0.295091	umuC; DNA polymerase V
K02824	0.59115	0.774004	0.295575	uraA, pyrP; uracil permease
K02440	0.592063	0.296032	0.773446	GLPF; glycerol uptake facilitator protein
K09699	0.592925	0.77292	0.296462	DBT, bkdB; 2-oxoisovalerate dehydrogenase E2 component (dihydrolipoyl transacylase) [EC:2.3.1.168]
K00872	0.592925	0.296462	0.77292	thrB; homoserine kinase [EC:2.7.1.39]
K05802	0.592937	0.788754	0.296469	mscK, kefA, aefA; potassium-dependent mechanosensitive channel
K18954	0.593734	0.772426	0.296867	pobR; AraC family transcriptional regulator, transcriptional activator of pobA
K19225	0.593734	0.772426	0.296867	gluP; rhomboid protease GluP [EC:3.4.21.105]
K03976	0.595863	0.297931	0.771124	ybaK, ebsC; Cys-tRNA(Pro)/Cys-tRNA(Cys) deacylase [EC:3.1.1.-]
K06969	0.595863	0.771124	0.297931	rlmI; 23S rRNA (cytosine1962-C5)-methyltransferase [EC:2.1.1.191]
K02407	0.595863	0.771124	0.297931	fliD; flagellar hook-associated protein 2
K18707	0.595863	0.771124	0.297931	mtaB; threonylcarbamoyladenosine tRNA methylthiotransferase MtaB [EC:2.8.4.5]
K03581	0.595863	0.297931	0.771124	recD; exodeoxyribonuclease V alpha subunit [EC:3.1.11.5]
K02422	0.595863	0.771124	0.297931	fliS; flagellar secretion chaperone FliS
K02106	0.596939	0.786235	0.29847	atoE; short-chain fatty acids transporter
K04768	0.596939	0.29847	0.786235	acuC; acetoin utilization protein AcuC
K03117	0.597039	0.770404	0.298519	tatB; sec-independent protein translocase protein TatB
K06895	0.597039	0.770404	0.298519	lysE, argO; L-lysine exporter family protein LysE/ArgO
K05565	0.597555	0.770087	0.298778	mnhA, mrpA; multicomponent Na+:H+ antiporter subunit A
K03426	0.597555	0.298778	0.770087	E3.6.1.22, NUDT12, nudC; NAD+ diphosphatase [EC:3.6.1.22]
K02233	0.597555	0.298778	0.770087	E2.7.8.26, cobS, cobV; adenosylcobinamide-GDP ribazoletransferase [EC:2.7.8.26]
K09792	0.597555	0.770087	0.298778	K09792; uncharacterized protein
K11085	0.598025	0.769799	0.299013	msbA; ATP-binding cassette, subfamily B, bacterial MsbA [EC:7.5.2.6]
K19267	0.598449	0.299225	0.769539	qorB; NAD(P)H dehydrogenase (quinone) [EC:1.6.5.2]
K00164	0.598449	0.769539	0.299225	OGDH, sucA; 2-oxoglutarate dehydrogenase E1 component [EC:1.2.4.2]
K01283	0.598914	0.299457	0.809871	ACE, CD143; peptidyl-dipeptidase A [EC:3.4.15.1]
K01703	0.598914	0.299457	0.809871	leuC, IPMI-L; 3-isopropylmalate/(R)-2-methylmalate dehydratase large subunit [EC:4.2.1.33 4.2.1.35]
K10233	0.598914	0.299457	0.809871	aglF, ggtC; alpha-glucoside transport system permease protein
K01649	0.598914	0.299457	0.809871	leuA, IMS; 2-isopropylmalate synthase [EC:2.3.3.13]
K06975	0.59916	0.29958	0.769103	K06975; uncharacterized protein
K00891	0.599472	0.854255	0.299736	aroK, aroL; shikimate kinase [EC:2.7.1.71]
K02495	0.599472	0.854255	0.299736	hemN, hemZ; oxygen-independent coproporphyrinogen III oxidase [EC:1.3.98.3]
K00950	0.599472	0.854255	0.299736	folK; 2-amino-4-hydroxy-6-hydroxymethyldihydropteridine diphosphokinase [EC:2.7.6.3]
K01974	0.599472	0.854255	0.299736	RTCA, rtcA; RNA 3'-terminal phosphate cyclase (ATP) [EC:6.5.1.4]
K01002	0.599472	0.854255	0.299736	mdoB; phosphoglycerol transferase [EC:2.7.8.20]
K16214	0.599472	0.854255	0.299736	pezT; UDP-N-acetylglucosamine kinase [EC:2.7.1.176]
K25111	0.599472	0.299736	0.854255	sirC, fecD, cbrC; iron-siderophore transport system permease protein
K08355	0.599472	0.299736	0.854255	aoxA; arsenite oxidase small subunit [EC:1.20.2.1 1.20.9.1]
K20940	0.599472	0.299736	0.854255	phzS; 5-methylphenazine-1-carboxylate 1-monooxygenase [EC:1.14.13.218]
K14584	0.599472	0.299736	0.854255	nahD; 2-hydroxychromene-2-carboxylate isomerase [EC:5.99.1.4]
K17214	0.599472	0.299736	0.854255	K17214; inositol transport system permease protein
K18908	0.599472	0.299736	0.854255	mepA; multidrug efflux pump
K11742	0.599472	0.854255	0.299736	mdtI; spermidine export protein MdtI
K21210	0.599472	0.854255	0.299736	ncsC; NDP-mannose synthase
K20964	0.599472	0.854255	0.299736	cdpA; c-di-GMP phosphodiesterase [EC:3.1.4.52]
K21196	0.599472	0.299736	0.854255	phnZ; 2-amino-1-hydroxyethylphosphonate dioxygenase (glycine-forming) [EC:1.13.11.78]
K24914	0.599472	0.299736	0.854255	ramC, amfT; probable SapB synthase
K01135	0.599472	0.854255	0.299736	ARSB; arylsulfatase B [EC:3.1.6.12]
K01949	0.599472	0.299736	0.854255	gmaS; glutamate---methylamine ligase [EC:6.3.4.12]
K23743	0.599472	0.299736	0.854255	E3.4.24.33; peptidyl-Asp metalloendopeptidase [EC:3.4.24.33]
K03863	0.599472	0.854255	0.299736	vanB; vanillate monooxygenase ferredoxin subunit
K03765	0.599472	0.854255	0.299736	cadC; transcriptional activator of cad operon
K09124	0.599472	0.854255	0.299736	K09124; uncharacterized protein
K14671	0.599472	0.299736	0.854255	whiEVII; cyclase
K16926	0.599472	0.299736	0.854255	htsT; energy-coupling factor transport system substrate-specific component
K14670	0.599472	0.299736	0.854255	whiEVI; aromatase
K02586	0.599472	0.854255	0.299736	nifD; nitrogenase molybdenum-iron protein alpha chain [EC:1.18.6.1]
K21802	0.599472	0.299736	0.854255	vdh; vanillin dehydrogenase [EC:1.2.1.67]
K08884	0.599472	0.854255	0.299736	K08884; serine/threonine protein kinase, bacterial [EC:2.7.11.1]
K09858	0.599691	0.299846	0.768778	K09858; SEC-C motif domain protein
K00406	0.599691	0.768778	0.299846	ccoP; cytochrome c oxidase cbb3-type subunit III
K00657	0.59989	0.768656	0.299945	speG, SAT; diamine N-acetyltransferase [EC:2.3.1.57]
K11690	0.600044	0.768561	0.300022	dctM; C4-dicarboxylate transporter, DctM subunit
K07054	0.600044	0.300022	0.768561	K07054; uncharacterized protein
K14155	0.600154	0.300077	0.768494	patB, malY; cysteine-S-conjugate beta-lyase [EC:4.4.1.13]
K02400	0.600154	0.768494	0.300077	flhA; flagellar biosynthesis protein FlhA
K19745	0.600154	0.768494	0.300077	acuI; acrylyl-CoA reductase (NADPH) [EC:1.3.1.-]
K25224	0.600757	0.783822	0.300379	gapdh; glyceraldehyde-3-phosphate dehydrogenase (arsenate-transferring) [EC:1.2.1.107]
K15255	0.600757	0.300379	0.783822	PIF1; ATP-dependent DNA helicase PIF1 [EC:5.6.2.3]
K06134	0.600757	0.300379	0.783822	COQ7; 3-demethoxyubiquinol 3-hydroxylase [EC:1.14.99.60]
K08970	0.600757	0.300379	0.783822	rcnA; nickel/cobalt transporter (NicO) family protein
K07052	0.600757	0.783822	0.300379	K07052; CAAX protease family protein
K10229	0.604403	0.302201	0.781511	smoG, mtlG; polyol transport system permease protein
K05710	0.604403	0.781511	0.302201	hcaC; 3-phenylpropionate/trans-cinnamate dioxygenase ferredoxin component
K06015	0.604403	0.781511	0.302201	E3.5.1.81; N-acyl-D-amino-acid deacylase [EC:3.5.1.81]
K02624	0.604403	0.781511	0.302201	pcaR; IclR family transcriptional regulator, pca regulon regulatory protein
K00855	0.604403	0.781511	0.302201	PRK, prkB; phosphoribulokinase [EC:2.7.1.19]
K00370	0.604403	0.781511	0.302201	narG, narZ, nxrA; nitrate reductase / nitrite oxidoreductase, alpha subunit [EC:1.7.5.1 1.7.99.-]
K10228	0.604403	0.302201	0.781511	smoF, mtlF; polyol transport system permease protein
K09689	0.607574	0.303787	0.80417	kpsT; capsular polysaccharide transport system ATP-binding protein [EC:7.6.2.12]
K02363	0.607574	0.80417	0.303787	entE, dhbE, vibE, mxcE; 2,3-dihydroxybenzoate---[aryl-carrier protein] ligase [EC:6.3.2.14 6.2.1.71]
K00246	0.607574	0.80417	0.303787	frdC; succinate dehydrogenase subunit C
K07166	0.607574	0.80417	0.303787	K07166; ACT domain-containing protein
K13638	0.607574	0.80417	0.303787	zntR; MerR family transcriptional regulator, Zn(II)-responsive regulator of zntA
K21948	0.607574	0.303787	0.80417	otnK; 3-dehydrotetronate 4-kinase [EC:2.7.1.217]
K16694	0.607574	0.80417	0.303787	tuaB; teichuronic acid exporter
K03529	0.607885	0.779295	0.303943	smc; chromosome segregation protein
K08714	0.607885	0.779295	0.303943	VGSC; voltage-gated sodium channel
K09386	0.607885	0.779295	0.303943	K09386; uncharacterized protein
K05879	0.607885	0.303943	0.779295	dhaL; phosphoenolpyruvate---glycerone phosphotransferase subunit DhaL [EC:2.7.1.121]
K10218	0.607885	0.779295	0.303943	ligK, galC; 4-hydroxy-4-methyl-2-oxoglutarate aldolase [EC:4.1.3.17]
K13483	0.607885	0.303943	0.779295	yagT; xanthine dehydrogenase YagT iron-sulfur-binding subunit
K14136	0.607885	0.303943	0.779295	K14136; decaprenyl-phosphate phosphoribosyltransferase [EC:2.4.2.45]
K09797	0.611215	0.777171	0.305607	K09797; uncharacterized protein
K21498	0.611215	0.305607	0.777171	higA-1; antitoxin HigA-1
K03769	0.614399	0.3072	0.775133	ppiC; peptidyl-prolyl cis-trans isomerase C [EC:5.2.1.8]
K03929	0.614399	0.775133	0.3072	pnbA; para-nitrobenzyl esterase [EC:3.1.1.-]
K00425	0.614399	0.775133	0.3072	cydA; cytochrome bd ubiquinol oxidase subunit I [EC:7.1.1.7]
K15553	0.614399	0.775133	0.3072	ssuA; sulfonate transport system substrate-binding protein
K06173	0.615588	0.798838	0.307794	truA, PUS1; tRNA pseudouridine38-40 synthase [EC:5.4.99.12]
K03429	0.615588	0.798838	0.307794	ugtP; processive 1,2-diacylglycerol beta-glucosyltransferase [EC:2.4.1.315]
K03404	0.615588	0.307794	0.798838	chlD, bchD; magnesium chelatase subunit D [EC:6.6.1.1]
K23508	0.615588	0.307794	0.798838	ytfQ; galactofuranose transport system substrate-binding protein
K11263	0.615588	0.798838	0.307794	bccA, pccA; acetyl-CoA/propionyl-CoA carboxylase, biotin carboxylase, biotin carboxyl carrier protein [EC:6.4.1.2 6.4.1.3 6.3.4.14]
K07265	0.615588	0.798838	0.307794	kpsS, lipB; capsular polysaccharide export protein
K07044	0.615588	0.798838	0.307794	K07044; uncharacterized protein
K23948	0.615588	0.798838	0.307794	E1.6.5.9; NADH:quinone reductase (non-electrogenic) [EC:1.6.5.9]
K13668	0.615588	0.798838	0.307794	pimB; phosphatidyl-myo-inositol dimannoside synthase [EC:2.4.1.346]
K20920	0.615588	0.798838	0.307794	vpsM; polysaccharide biosynthesis protein VpsM
K18431	0.615588	0.798838	0.307794	legF, ptmB; CMP-N,N'-diacetyllegionaminic acid synthase [EC:2.7.7.82]
K00034	0.615588	0.798838	0.307794	gdh; glucose 1-dehydrogenase [EC:1.1.1.47]
K22106	0.615588	0.307794	0.798838	fatR, bscR; TetR/AcrR family transcriptional regulator, repressor of fatR-cypB operon
K19340	0.615588	0.798838	0.307794	nosF; Cu-processing system ATP-binding protein
K00374	0.617446	0.773178	0.308723	narI, narV; nitrate reductase gamma subunit [EC:1.7.5.1 1.7.99.-]
K03451	0.617446	0.773178	0.308723	TC.BCT; betaine/carnitine transporter, BCCT family
K05591	0.617446	0.308723	0.773178	dbpA; ATP-dependent RNA helicase DbpA [EC:3.6.4.13]
K04655	0.617446	0.308723	0.773178	hypE; hydrogenase expression/formation protein HypE
K03617	0.620364	0.771301	0.310182	rnfA; H+/Na+-translocating ferredoxin:NAD+ oxidoreductase subunit A
K03613	0.620364	0.771301	0.310182	rnfE; H+/Na+-translocating ferredoxin:NAD+ oxidoreductase subunit E
K22187	0.620364	0.310182	0.771301	xylA; alpha-ketoglutaric semialdehyde dehydrogenase [EC:1.2.1.-]
K07697	0.620639	0.31032	0.83969	kinB; two-component system, sporulation sensor kinase B [EC:2.7.13.3]
K24868	0.620639	0.83969	0.31032	nirJ; heme d1 biosynthesis protein
K18294	0.620639	0.31032	0.83969	nfxB; TetR/AcrR family transcriptional regulator, mexCD-oprJ operon repressor
K24867	0.620639	0.83969	0.31032	nirN; dihydro-heme d1 dehydrogenase
K02594	0.620639	0.83969	0.31032	nifV; homocitrate synthase NifV [EC:2.3.3.14]
K23464	0.620639	0.31032	0.83969	tgnB; flavin-dependent trigonelline monooxygenase, oxygenase component [EC:1.14.14.-]
K03535	0.620639	0.83969	0.31032	gudP; MFS transporter, ACS family, glucarate transporter
K19344	0.620639	0.83969	0.31032	nirC; cytochrome c55X
K17994	0.620639	0.31032	0.83969	hydD; sulfhydrogenase subunit delta [EC:1.12.1.3 1.12.1.5]
K19345	0.620639	0.83969	0.31032	nirF; protein NirF
K17993	0.620639	0.31032	0.83969	hydA; sulfhydrogenase subunit alpha [EC:1.12.1.3 1.12.1.5]
K15524	0.620639	0.83969	0.31032	mngB; 2-O-(6-phospho-alpha-D-mannosyl)-D-glycerate hydrolase [EC:3.2.1.-]
K07347	0.620639	0.83969	0.31032	fimD, fimC, mrkC, htrE, cssD; outer membrane usher protein
K18475	0.620639	0.83969	0.31032	fliB; lysine-N-methylase [EC:2.1.1.-]
K05826	0.620639	0.31032	0.83969	lysW; alpha-aminoadipate/glutamate carrier protein LysW
K10220	0.620639	0.83969	0.31032	ligJ; 4-oxalmesaconate hydratase [EC:4.2.1.83]
K03206	0.620639	0.83969	0.31032	azr; azobenzene reductase [EC:1.7.1.6]
K05818	0.620639	0.31032	0.83969	mhpR; IclR family transcriptional regulator, mhp operon transcriptional activator
K17497	0.620639	0.83969	0.31032	PMM; phosphomannomutase [EC:5.4.2.8]
K01205	0.620639	0.83969	0.31032	NAGLU; alpha-N-acetylglucosaminidase [EC:3.2.1.50]
K05372	0.620639	0.83969	0.31032	ybtA; AraC family transcriptional regulator
K06434	0.620639	0.83969	0.31032	tlp; small acid-soluble spore protein (thioredoxin-like protein)
K14673	0.620639	0.31032	0.83969	whiEII; putative monooxygenase
K06946	0.620639	0.31032	0.83969	K06946; uncharacterized protein
K05910	0.620639	0.83969	0.31032	npr; NADH peroxidase [EC:1.11.1.1]
K02121	0.620639	0.31032	0.83969	ATPVE, ntpE, atpE; V/A-type H+/Na+-transporting ATPase subunit E
K08983	0.620639	0.83969	0.31032	K08983; putative membrane protein
K16552	0.622925	0.311463	0.938532	exoF; polysaccharide biosynthesis/export protein ExoF
K17680	0.622925	0.938532	0.311463	PEO1; twinkle protein [EC:5.6.2.3]
K14748	0.622925	0.311463	0.938532	etbAa; ethylbenzene dioxygenase subunit alpha [EC:1.14.12.-]
K08298	0.622925	0.311463	0.938532	caiB; L-carnitine CoA-transferase [EC:2.8.3.21]
K24707	0.622925	0.311463	0.938532	E2.7.1.16; ribulokinase [EC:2.7.1.16]
K14749	0.622925	0.311463	0.938532	etbAb; ethylbenzene dioxygenase subunit beta [EC:1.14.12.-]
K00532	0.622925	0.938532	0.311463	E1.12.7.2; ferredoxin hydrogenase [EC:1.12.7.2]
K12436	0.622925	0.311463	0.938532	pks12; mycoketide-CoA synthase [EC:2.3.1.295]
K15311	0.622925	0.311463	0.938532	pksG; polyketide biosynthesis 3-hydroxy-3-methylglutaryl-CoA synthase-like enzyme PksG
K25115	0.622925	0.311463	0.938532	htsC; heme transport system ATP-binding protein [EC:7.6.2.5]
K21284	0.622925	0.311463	0.938532	acmA, sibE; 3-hydroxy-4-methylanthranilate adenylyltransferase [EC:2.7.7.97]
K24995	0.622925	0.311463	0.938532	E1.1.1.425; levoglucosan dehydrogenase [EC:1.1.1.425]
K18163	0.622925	0.311463	0.938532	NDUFAF6; NADH dehydrogenase [ubiquinone] 1 alpha subcomplex assembly factor 6
K10558	0.622925	0.938532	0.311463	lsrA, ego; AI-2 transport system ATP-binding protein
K18986	0.622925	0.311463	0.938532	ihk; two-component system, OmpR family, sensor kinase Ihk [EC:2.7.13.3]
K23120	0.622925	0.938532	0.311463	cntL; histidine 2-aminobutanoyltransferase [EC:2.5.1.152 2.5.1.-]
K14989	0.622925	0.311463	0.938532	salR; two-component system, NarL family, secretion system response regulator SalR
K18987	0.622925	0.311463	0.938532	irr; two-component system, OmpR family, response regulator Irr
K25555	0.622925	0.311463	0.938532	dncV; cyclic GMP-AMP synthase [EC:2.7.7.-]
K04110	0.622925	0.938532	0.311463	badA; benzoate-CoA ligase [EC:6.2.1.25]
K12138	0.622925	0.311463	0.938532	hyfC; hydrogenase-4 component C [EC:1.-.-.-]
K20275	0.622925	0.938532	0.311463	aidA; nematocidal protein AidA
K14658	0.622925	0.938532	0.311463	nodA; nodulation protein A [EC:2.3.1.-]
K08900	0.622925	0.311463	0.938532	BCS1; mitochondrial chaperone BCS1
K21911	0.622925	0.311463	0.938532	eryI; D-erythrulose 4-phosphate isomerase [EC:5.3.1.34]
K15303	0.622925	0.938532	0.311463	AKR7; aflatoxin B1 aldehyde reductase
K17640	0.622925	0.938532	0.311463	bxlR; LacI family transcriptional regulator, xylobiose transport system transcriptional regulator
K21780	0.622925	0.311463	0.938532	pigI, redM; L-proline---[L-prolyl-carrier protein] ligase [EC:6.2.1.53]
K17248	0.622925	0.938532	0.311463	pglJ; N-acetylgalactosamine-N,N'-diacetylbacillosaminyl-diphospho-undecaprenol 4-alpha-N-acetylgalactosaminyltransferase [EC:2.4.1.291]
K08196	0.622925	0.938532	0.311463	mucK; MFS transporter, AAHS family, cis,cis-muconate transporter
K10019	0.622925	0.938532	0.311463	occM, nocM; octopine/nopaline transport system permease protein
K23122	0.622925	0.938532	0.311463	cntM; staphylopine/pseudopaline/yersinopine synthase [EC:1.5.1.52 1.5.1.-]
K21185	0.622925	0.311463	0.938532	sgcE6, mdpE6, kedE6; flavin reductase
K16421	0.622925	0.311463	0.938532	hmaS, nocF; 4-hydroxymandelate synthase [EC:1.13.11.46]
K12445	0.622925	0.938532	0.311463	K12445; trans enoyl reductase [EC:1.3.1.-]
K08279	0.622925	0.311463	0.938532	caiE; carnitine operon protein CaiE
K03073	0.622925	0.938532	0.311463	secE; preprotein translocase subunit SecE
K16422	0.622925	0.938532	0.311463	hmo, nocN; 4-hydroxymandelate oxidase [EC:1.1.3.46]
K21453	0.622925	0.938532	0.311463	icaR; TetR/AcrR family transcriptional regulator, biofilm operon repressor
K16423	0.622925	0.311463	0.938532	hpgT, nocG; (S)-3,5-dihydroxyphenylglycine transaminase [EC:2.6.1.103]
K15315	0.622925	0.311463	0.938532	sgcE10, mdpE10, ncsE10, kedE10, calE7, pksE10; enediyne core biosynthesis thioesterase
K12678	0.622925	0.311463	0.938532	aidA-I, misL; autotransporter family porin
K20109	0.622925	0.938532	0.311463	zmp1; Pro-Pro endopeptidase [EC:3.4.24.89]
K25597	0.622925	0.311463	0.938532	creD; nitrosuccinate lyase [EC:4.3.99.5]
K22994	0.622925	0.938532	0.311463	pelX; pectate disaccharide-lyase [EC:4.2.2.9]
K10020	0.622925	0.938532	0.311463	occQ, nocQ; octopine/nopaline transport system permease protein
K25089	0.622925	0.938532	0.311463	musI; membrane protein
K06430	0.622925	0.311463	0.938532	sspM; small acid-soluble spore protein M (minor)
K08643	0.622925	0.311463	0.938532	zmpB; zinc metalloprotease ZmpB [EC:3.4.24.-]
K13657	0.622925	0.311463	0.938532	gumH, aceA; alpha-1,3-mannosyltransferase [EC:2.4.1.252]
K09470	0.622925	0.938532	0.311463	puuA; gamma-glutamylputrescine synthase [EC:6.3.1.11]
K00122	0.622925	0.938532	0.311463	FDH; formate dehydrogenase [EC:1.17.1.9]
K12212	0.622925	0.311463	0.938532	icmJ, dotN; intracellular multiplication protein IcmJ
K10121	0.622925	0.311463	0.938532	msmF; fructooligosaccharide transport system permease protein
K14581	0.622925	0.938532	0.311463	nahAa, nagAa, ndoR, nbzAa, dntAa; naphthalene 1,2-dioxygenase ferredoxin reductase component [EC:1.18.1.7]
K14348	0.622925	0.311463	0.938532	lldR; GntR family transcriptional regulator, L-lactate dehydrogenase operon regulator
K08297	0.622925	0.311463	0.938532	caiA; crotonobetainyl-CoA dehydrogenase [EC:1.3.8.13]
K18291	0.622925	0.311463	0.938532	ich-P; itaconyl-CoA hydratase / mesaconyl-C4 CoA hydratase [EC:4.2.1.56 4.2.1.-]
K12519	0.622925	0.311463	0.938532	papD; chaperone protein PapD
K02101	0.622925	0.311463	0.938532	araL; sugar-phosphatase [EC:3.1.3.23]
K10557	0.622925	0.938532	0.311463	lsrD; AI-2 transport system permease protein
K20850	0.622925	0.938532	0.311463	cgiA; iota-carrageenase [EC:3.2.1.157]
K06942	0.622925	0.938532	0.311463	ychF; ribosome-binding ATPase
K17205	0.622925	0.311463	0.938532	xltC; putative xylitol transport system substrate-binding protein
K02881	0.622925	0.311463	0.938532	RP-L18, MRPL18, rplR; large subunit ribosomal protein L18
K01169	0.622925	0.311463	0.938532	rna; ribonuclease I (enterobacter ribonuclease) [EC:4.6.1.21]
K10619	0.622925	0.938532	0.311463	cmtAb; p-cumate 2,3-dioxygenase subunit alpha [EC:1.14.12.25]
K23992	0.622925	0.311463	0.938532	K23992; 1L-myo-inositol 1-phosphate cytidylyltransferase / CDP-L-myo-inositol myo-inositolphosphotransferase [EC:2.7.7.74 2.7.8.34]
K19137	0.622925	0.311463	0.938532	csn2; CRISPR-associated protein Csn2
K13922	0.622925	0.311463	0.938532	pduP; propionaldehyde dehydrogenase [EC:1.2.1.87]
K17206	0.622925	0.311463	0.938532	xltB; putative xylitol transport system permease protein
K01588	0.622925	0.938532	0.311463	purE; 5-(carboxyamino)imidazole ribonucleotide mutase [EC:5.4.99.18]
K17207	0.622925	0.311463	0.938532	xltA; putative xylitol transport system ATP-binding protein
K14029	0.622925	0.938532	0.311463	mdh2, mxaI; methanol dehydrogenase (cytochrome c) subunit 2 [EC:1.1.2.7]
K24268	0.622925	0.311463	0.938532	oiaX; 3-oxoisoapionate-4-phosphate decarboxylase [EC:4.1.1.121]
K01518	0.622925	0.938532	0.311463	NUDT2; bis(5'-nucleosidyl)-tetraphosphatase [EC:3.6.1.17]
K21005	0.622925	0.938532	0.311463	pslL; polysaccharide biosynthesis protein PslL
K19343	0.622925	0.938532	0.311463	nirI; NosR/NirI family transcriptional regulator, nitrite reductase regulator
K07190	0.622925	0.938532	0.311463	PHKA_B; phosphorylase kinase alpha/beta subunit
K01073	0.622925	0.311463	0.938532	E3.1.2.20; acyl-CoA hydrolase [EC:3.1.2.20]
K13062	0.622925	0.311463	0.938532	ainS, luxM; acyl homoserine lactone synthase [EC:2.3.1.184]
K17743	0.622925	0.311463	0.938532	XYL1, XYRA; D-xylose reductase [EC:1.1.1.307 1.1.1.430 1.1.1.431]
K05245	0.622925	0.311463	0.938532	caiT; L-carnitine/gamma-butyrobetaine antiporter
K16874	0.622925	0.938532	0.311463	hmfF; 2,5-furandicarboxylate decarboxylase 1
K17989	0.622925	0.938532	0.311463	SDS, SDH, CHA1; L-serine/L-threonine ammonia-lyase [EC:4.3.1.17 4.3.1.19]
K01933	0.622925	0.938532	0.311463	purM; phosphoribosylformylglycinamidine cyclo-ligase [EC:6.3.3.1]
K13735	0.622925	0.311463	0.938532	yeeJ; adhesin/invasin
K13328	0.622925	0.311463	0.938532	spnQ; dTDP-4-dehydro-2,6-dideoxy-D-glucose 3-dehydratase [EC:4.2.1.164]
K22486	0.622925	0.311463	0.938532	hilA; transcriptional regulator HilA, main transcriptional regulator of SPI1
K10939	0.622925	0.938532	0.311463	acfD; accessory colonization factor AcfD
K19167	0.622925	0.311463	0.938532	abiQ; protein AbiQ
K01892	0.622925	0.938532	0.311463	HARS, hisS; histidyl-tRNA synthetase [EC:6.1.1.21]
K22539	0.622925	0.938532	0.311463	PLY; pectate lyase [EC:4.2.2.2]
K14113	0.622925	0.938532	0.311463	ehbD; energy-converting hydrogenase B subunit D
K01945	0.622925	0.938532	0.311463	purD; phosphoribosylamine---glycine ligase [EC:6.3.4.13]
K20948	0.622925	0.311463	0.938532	vpsJ; polysaccharide biosynthesis protein VpsJ
K15832	0.622925	0.311463	0.938532	hycG; formate hydrogenlyase subunit 7
K20949	0.622925	0.311463	0.938532	vpsP; polysaccharide biosynthesis protein VpsP
K23504	0.622925	0.311463	0.938532	SERAC1; protein SERAC1
K15850	0.622925	0.311463	0.938532	luxN; two-component system, autoinducer 1 sensor kinase/phosphatase LuxN [EC:2.7.13.3 3.1.3.-]
K22933	0.622925	0.311463	0.938532	lplD; galacturan 1,4-alpha-galacturonidase [EC:3.2.1.67]
K22893	0.622925	0.311463	0.938532	pknH; serine/threonine kinase PknH [EC:2.7.11.1]
[truncated: 7,958 more rows]

## Sheet: Supplementary Table 3
Supplementary Table 3. Genes specifically present or absent in psychrophiles. P-values with Bonferroni correction for multiple comparisons, significance level = 5.0E-6 (0.05/9959)
KEGG ortholog	p-value	p-value_less (specifically present in psychrophiles)	p-value_greater (specifically absent in psychrophiles)	description
K06970	4.63123e-34	4.63123e-34	1	rlmF; 23S rRNA (adenine1618-N6)-methyltransferase [EC:2.1.1.181]
K21817	9.56721e-22	9.56721e-22	1	blh; beta-carotene 15,15'-dioxygenase [EC:1.13.11.63]
K18159	2.82711e-20	2.82711e-20	1	NDUFAF1, CIA30; NADH dehydrogenase [ubiquinone] 1 alpha subcomplex assembly factor 1
K07146	4.52714e-20	3.34676e-20	1	K07146; UPF0176 protein
K08325	8.45291e-20	8.45291e-20	1	yqhD; NADP-dependent alcohol dehydrogenase [EC:1.1.-.-]
K18555	4.33592e-19	4.05952e-19	1	qnr, mcbG; fluoroquinolone resistance protein
K04643	8.76027e-19	8.76027e-19	1	sop; sensory rhodopsin
K06442	2.69553e-17	1	2.29126e-17	tlyA; 23S rRNA (cytidine1920-2'-O)/16S rRNA (cytidine1409-2'-O)-methyltransferase [EC:2.1.1.226 2.1.1.227]
K03113	2.89788e-17	2.45058e-17	1	EIF1, SUI1; translation initiation factor 1
K06169	6.63196e-17	5.05479e-17	1	miaE; tRNA 2-(methylsulfanyl)-N6-isopentenyladenosine37 hydroxylase [EC:1.14.99.69]
K09954	7.01872e-17	5.5534e-17	1	K09954; uncharacterized protein
K06193	9.00042e-17	6.65322e-17	1	phnA; protein PhnA
K01089	9.685e-17	5.54321e-17	1	hisB; imidazoleglycerol-phosphate dehydratase / histidinol-phosphatase [EC:4.2.1.19 3.1.3.15]
K01975	3.05677e-16	1	1.70435e-16	thpR; RNA 2',3'-cyclic 3'-phosphodiesterase [EC:3.1.4.58]
K00243	1.11492e-15	9.17429e-16	1	K00243; uncharacterized protein
K00281	1.73828e-15	1.14984e-15	1	GLDC, gcvP; glycine cleavage system P protein (glycine dehydrogenase) [EC:1.4.4.2]
K02426	3.34938e-15	2.60159e-15	1	sufE; cysteine desulfuration protein SufE
K03705	4.45819e-15	1	3.42651e-15	hrcA; heat-inducible transcriptional repressor
K00209	4.87176e-15	3.06158e-15	1	fabV, ter; enoyl-[acyl-carrier protein] reductase / trans-2-enoyl-CoA reductase (NAD+) [EC:1.3.1.9 1.3.1.44]
K12524	9.97325e-15	6.37966e-15	1	thrA; bifunctional aspartokinase / homoserine dehydrogenase 1 [EC:2.7.2.4 1.1.1.3]
K06182	1.52299e-14	1.31059e-14	1	rluF; 23S rRNA pseudouridine2604 synthase [EC:5.4.99.21]
K13788	1.82512e-14	1.57123e-14	1	pta; phosphate acetyltransferase [EC:2.3.1.8]
K02742	2.56188e-14	1.68539e-14	1	sprT; SprT protein
K02434	3.32507e-14	1	3.00478e-14	gatB, PET112; aspartyl-tRNA(Asn)/glutamyl-tRNA(Gln) amidotransferase subunit B [EC:6.3.5.6 6.3.5.7]
K02558	3.82172e-14	2.42309e-14	1	mpl; UDP-N-acetylmuramate: L-alanyl-gamma-D-glutamyl-meso-diaminopimelate ligase [EC:6.3.2.45]
K01950	5.2508e-14	1	2.93301e-14	E6.3.5.1, NADSYN1, QNS1, nadE; NAD+ synthase (glutamine-hydrolysing) [EC:6.3.5.1]
K00174	7.31433e-14	1	4.13765e-14	korA, oorA, oforA; 2-oxoglutarate/2-oxoacid ferredoxin oxidoreductase subunit alpha [EC:1.2.7.3 1.2.7.11]
K00175	1.42117e-13	1	1.03924e-13	korB, oorB, oforB; 2-oxoglutarate/2-oxoacid ferredoxin oxidoreductase subunit beta [EC:1.2.7.3 1.2.7.11]
K00336	1.75892e-13	1	1.02703e-13	nuoG; NADH-quinone oxidoreductase subunit G [EC:7.1.1.2]
K02433	1.8487e-13	1	1.69686e-13	gatA, QRSL1; aspartyl-tRNA(Asn)/glutamyl-tRNA(Gln) amidotransferase subunit A [EC:6.3.5.6 6.3.5.7]
K07394	1.85086e-13	1.43521e-13	1	K07394; SM-20-related protein
K03648	2.10452e-13	1.40805e-13	1	UNG, UDG; uracil-DNA glycosylase [EC:3.2.2.27]
K00332	2.21616e-13	1	1.33156e-13	nuoC; NADH-quinone oxidoreductase subunit C [EC:7.1.1.2]
K01006	2.49969e-13	1	1.49898e-13	ppdK; pyruvate, orthophosphate dikinase [EC:2.7.9.1]
K03841	2.97329e-13	2.29242e-13	1	FBP, fbp; fructose-1,6-bisphosphatase I [EC:3.1.3.11]
K03719	3.18935e-13	2.05649e-13	1	lrp; Lrp/AsnC family transcriptional regulator, leucine-responsive regulatory protein
K00027	3.56581e-13	1	1.95279e-13	ME2, sfcA, maeA; malate dehydrogenase (oxaloacetate-decarboxylating) [EC:1.1.1.38]
K03811	4.23595e-13	2.76421e-13	1	pnuC; nicotinamide mononucleotide transporter
K10926	4.73632e-13	4.73632e-13	1	mshC; MSHA pilin protein MshC
K09456	6.15653e-13	1	3.75754e-13	aidB; putative acyl-CoA dehydrogenase
K01175	6.41298e-13	3.68646e-13	1	ybfF; esterase [EC:3.1.-.-]
K12287	6.72027e-13	6.72027e-13	1	mshQ; MSHA biogenesis protein MshQ
K21217	8.10233e-13	8.10233e-13	1	motX; sodium-type polar flagellar protein MotX
K09792	8.82857e-13	7.15956e-13	1	K09792; uncharacterized protein
K08682	1.12438e-12	6.48878e-13	1	acpH; acyl carrier protein phosphodiesterase [EC:3.1.4.14]
K12276	1.12516e-12	1.12516e-12	1	mshE; MSHA biogenesis protein MshE
K17290	1.16826e-12	7.92503e-13	1	HTATIP2; oxidoreductase [EC:1.1.1.-]
K07811	1.17769e-12	1.17769e-12	1	torA; trimethylamine-N-oxide reductase (cytochrome c) [EC:1.7.2.3]
K10925	1.25122e-12	1.25122e-12	1	mshB; MSHA pilin protein MshB
K06181	1.49278e-12	8.84992e-13	1	rluE; 23S rRNA pseudouridine2457 synthase [EC:5.4.99.20]
K07386	1.59498e-12	1.09277e-12	1	pepO; putative endopeptidase [EC:3.4.24.-]
K13993	1.81837e-12	1	1.30316e-12	HSP20; HSP20 family protein
K12279	2.19919e-12	2.19919e-12	1	mshI; MSHA biogenesis protein MshI
K12286	2.40279e-12	2.40279e-12	1	mshP; MSHA biogenesis protein MshP
K08963	2.53148e-12	1	1.46914e-12	mtnA; methylthioribose-1-phosphate isomerase [EC:5.3.1.23]
K12278	2.59265e-12	2.59265e-12	1	mshG; MSHA biogenesis protein MshG
K10924	2.73278e-12	2.73278e-12	1	mshA; MSHA pilin protein MshA
K23010	2.77917e-12	2.22294e-12	1	OMA1; metalloendopeptidase OMA1, mitochondrial [EC:3.4.24.-]
K01028	2.8704e-12	2.14439e-12	1	scoA; 3-oxoacid CoA-transferase subunit A [EC:2.8.3.5]
K07043	2.89334e-12	2.89334e-12	1	upp; UTP pyrophosphatase [EC:3.6.1.-]
K25656	3.33218e-12	3.33218e-12	1	cry, CRYD; cryptochrome
K09158	3.76248e-12	2.88301e-12	1	K09158; uncharacterized protein
K07137	4.08048e-12	3.3054e-12	1	K07137; uncharacterized protein
K12285	4.2189e-12	4.2189e-12	1	mshO; MSHA biogenesis protein MshO
K01029	4.82491e-12	2.47976e-12	1	scoB; 3-oxoacid CoA-transferase subunit B [EC:2.8.3.5]
K16053	5.23907e-12	3.28216e-12	1	ybdG, mscM; miniconductance mechanosensitive channel
K07030	5.35128e-12	1	2.5363e-12	fakA; fatty acid kinase [EC:2.7.2.18]
K05844	6.38534e-12	3.70363e-12	1	rimK; ribosomal protein S6--L-glutamate ligase [EC:6.3.2.-]
K21929	6.41917e-12	1	4.07784e-12	udg; uracil-DNA glycosylase [EC:3.2.2.27]
K12281	6.49979e-12	6.49979e-12	1	mshK; MSHA biogenesis protein MshK
K12280	6.49979e-12	6.49979e-12	1	mshJ; MSHA biogenesis protein MshJ
K11927	7.57513e-12	5.61726e-12	1	rhlE; ATP-dependent RNA helicase RhlE [EC:3.6.4.13]
K06876	7.59568e-12	6.32764e-12	1	phrB; (6-4)DNA photolyase [EC:4.1.99.13]
K06999	7.59784e-12	5.3987e-12	1	K06999; phospholipase/carboxylesterase
K01479	8.33645e-12	6.68777e-12	1	hutG; formiminoglutamase [EC:3.5.3.8]
K02473	8.65269e-12	8.30025e-12	1	wbpP; UDP-N-acetylglucosamine/UDP-N-acetylgalactosamine 4-epimerase [EC:5.1.3.7 5.1.3.-]
K22317	9.28916e-12	9.28916e-12	1	oleA; acyl-CoA:acyl-CoA alkyltransferase [EC:2.3.3.20]
K09457	1.03056e-11	1	6.52937e-12	queF; 7-cyano-7-deazaguanine reductase [EC:1.7.1.13]
K21218	1.06025e-11	1.06025e-11	1	motY; sodium-type flagellar protein MotY
K09781	1.11065e-11	8.58188e-12	1	K09781; uncharacterized protein
K03718	1.11575e-11	9.20981e-12	1	asnC; Lrp/AsnC family transcriptional regulator, regulator for asnA, asnC and gidA
K12284	1.51085e-11	1.51085e-11	1	mshN; MSHA biogenesis protein MshN
K10927	1.8988e-11	1.8988e-11	1	mshD; MSHA pilin protein MshD
K06962	2.00303e-11	1	1.04196e-11	K06962; uncharacterized protein
K09860	2.09889e-11	2.09889e-11	1	flgP; outer membrane protein FlgP
K00406	2.15078e-11	1.33987e-11	1	ccoP; cytochrome c oxidase cbb3-type subunit III
K07178	2.21173e-11	1.37085e-11	1	RIOK1; RIO kinase 1 [EC:2.7.11.1]
K12283	2.22542e-11	2.22542e-11	1	mshM; MSHA biogenesis protein MshM
K09980	3.18061e-11	3.18061e-11	1	K09980; uncharacterized protein
K15034	3.19492e-11	2.2198e-11	1	yaeJ; ribosome-associated protein
K09953	3.93875e-11	3.76304e-11	1	lpxR; lipid A 3-O-deacylase [EC:3.1.1.-]
K09137	4.06167e-11	1	2.56931e-11	K09137; uncharacterized protein
K20968	4.14671e-11	4.14671e-11	1	exsA; AraC family transcriptional regulator, exoenzyme S synthesis regulatory protein ExsA
K01302	4.44224e-11	3.33034e-11	1	CPQ; carboxypeptidase Q [EC:3.4.17.-]
K22320	4.65702e-11	4.65702e-11	1	oleD; 2-alkyl-3-oxoalkanoate reductase [EC:1.1.1.412]
K02435	4.97557e-11	1	4.03429e-11	gatC, GATC; aspartyl-tRNA(Asn)/glutamyl-tRNA(Gln) amidotransferase subunit C [EC:6.3.5.6 6.3.5.7]
K03533	5.53353e-11	5.53353e-11	1	torD; TorA specific chaperone
K01609	5.90256e-11	1	4.05548e-11	trpC; indole-3-glycerol phosphate synthase [EC:4.1.1.48]
K15255	9.21953e-11	7.31593e-11	1	PIF1; ATP-dependent DNA helicase PIF1 [EC:5.6.2.3]
K07742	9.48397e-11	1	6.79938e-11	ylxR; uncharacterized protein
K09910	9.7751e-11	9.7751e-11	1	K09910; uncharacterized protein
K24264	1.0433e-10	1.0433e-10	1	panP; aspartate 1-decarboxylase [EC:4.1.1.11]
K02224	1.35571e-10	1	8.60686e-11	cobB-cbiA; cobyrinic acid a,c-diamide synthase [EC:6.3.5.9 6.3.5.11]
K08307	1.48993e-10	1.08861e-10	1	mltD, dniR; membrane-bound lytic murein transglycosylase D [EC:4.2.2.-]
K09815	1.71208e-10	1	9.94108e-11	znuA; zinc transport system substrate-binding protein
K01058	1.85133e-10	1.28529e-10	1	pldA; phospholipase A1/A2 [EC:3.1.1.32 3.1.1.4]
K06023	1.95605e-10	1	1.13836e-10	hprK, ptsK; HPr kinase/phosphorylase [EC:2.7.11.- 2.7.4.-]
K12282	1.96338e-10	1.96338e-10	1	mshL; MSHA biogenesis protein MshL
K00620	2.01156e-10	1	1.46705e-10	argJ; glutamate N-acetyltransferase / amino-acid N-acetyltransferase [EC:2.3.1.35 2.3.1.1]
K00556	2.0819e-10	1.56686e-10	1	trmH; tRNA (guanosine-2'-O-)-methyltransferase [EC:2.1.1.34]
K01142	2.2006e-10	1.40476e-10	1	E3.1.11.2, xthA; exodeoxyribonuclease III [EC:3.1.11.2]
K13282	2.58967e-10	1.69743e-10	1	cphB; cyanophycinase [EC:3.4.15.6]
K01802	2.61697e-10	1.44709e-10	1	E5.2.1.8; peptidylprolyl isomerase [EC:5.2.1.8]
K25232	3.00949e-10	1	1.9412e-10	fakB; fatty acid kinase fatty acid binding subunit
K00857	3.00949e-10	1.9412e-10	1	tdk, TK; thymidine kinase [EC:2.7.1.21]
K10942	3.17494e-10	3.17494e-10	1	flrB, fleS, flaL; two-component system, sensor histidine kinase FlrB [EC:2.7.13.3]
K10716	3.40667e-10	2.42382e-10	1	kch, trkA, mthK, pch; voltage-gated potassium channel
K00254	3.49021e-10	2.29793e-10	1	DHODH, pyrD; dihydroorotate dehydrogenase [EC:1.3.5.2]
K09900	3.56085e-10	3.56085e-10	1	E3.5.1.135; N4-acetylcytidine amidohydrolase [EC:3.5.1.135]
K20971	3.64406e-10	2.68773e-10	1	ladS; two-component system, sensor histidine kinase LadS
K13542	4.45225e-10	1	2.78055e-10	cobA-hemD; uroporphyrinogen III methyltransferase / synthase [EC:2.1.1.107 4.2.1.75]
K03734	4.60019e-10	2.32981e-10	1	apbE; FAD:protein FMN transferase [EC:2.7.1.180]
K01278	4.75844e-10	3.03342e-10	1	DPP4, CD26; dipeptidyl-peptidase 4 [EC:3.4.14.5]
K03442	4.81639e-10	3.54864e-10	1	mscS; small conductance mechanosensitive channel
K00283	6.16908e-10	1	3.66655e-10	gcvPB; glycine cleavage system P protein (glycine dehydrogenase) subunit 2 [EC:1.4.4.2]
K00282	6.23625e-10	1	2.9005e-10	gcvPA; glycine cleavage system P protein (glycine dehydrogenase) subunit 1 [EC:1.4.4.2]
K05810	6.6439e-10	1	5.5537e-10	LACC1, yfiH; purine-nucleoside/S-methyl-5'-thioadenosine phosphorylase / adenosine deaminase [EC:2.4.2.1 2.4.2.28 3.5.4.4]
K01926	7.16896e-10	1	3.95939e-10	rex; redox-sensing transcriptional repressor
K02823	7.2587e-10	1	4.01971e-10	pyrDII; dihydroorotate dehydrogenase electron transfer subunit
K02006	7.65508e-10	1	5.15901e-10	cbiO; cobalt/nickel transport system ATP-binding protein
K03321	7.69104e-10	4.23987e-10	1	TC.SULP; sulfate permease, SulP family
K00674	7.74249e-10	3.77701e-10	1	dapD; 2,3,4,5-tetrahydropyridine-2,6-dicarboxylate N-succinyltransferase [EC:2.3.1.117]
K00228	8.12151e-10	4.83704e-10	1	CPOX, hemF; coproporphyrinogen III oxidase [EC:1.3.3.3]
K12574	8.42904e-10	1	6.05414e-10	rnj; ribonuclease J [EC:3.1.-.-]
K03771	8.61039e-10	5.20524e-10	1	surA; peptidyl-prolyl cis-trans isomerase SurA [EC:5.2.1.8]
K00966	1.01372e-09	1	6.36061e-10	GMPP; mannose-1-phosphate guanylyltransferase [EC:2.7.7.13]
K01270	1.05883e-09	7.84914e-10	1	pepD; dipeptidase D [EC:3.4.13.-]
K00275	1.08123e-09	7.1196e-10	1	pdxH, PNPO; pyridoxamine 5'-phosphate oxidase [EC:1.4.3.5]
K00435	1.10677e-09	1	7.3682e-10	hemQ; hydrogen peroxide-dependent heme synthase [EC:1.3.98.5]
K07798	1.21189e-09	7.37159e-10	1	cusB, silB; membrane fusion protein, copper/silver efflux system
K09769	1.23112e-09	1	8.67937e-10	ymdB; 2',3'-cyclic-nucleotide 2'-phosphodiesterase [EC:3.1.4.16]
K02429	1.25283e-09	6.87344e-10	1	fucP; MFS transporter, FHS family, L-fucose permease
K09001	1.33779e-09	9.57934e-10	1	anmK; anhydro-N-acetylmuramic acid kinase [EC:2.7.1.170]
K09164	1.38555e-09	1.03299e-09	1	K09164; uncharacterized protein
K00346	1.40314e-09	1.15999e-09	1	nqrA; Na+-transporting NADH:ubiquinone oxidoreductase subunit A [EC:7.2.1.1]
K00508	1.44189e-09	1.39442e-09	1	E1.14.19.3; linoleoyl-CoA desaturase [EC:1.14.19.3]
K00347	1.50624e-09	9.56122e-10	1	nqrB; Na+-transporting NADH:ubiquinone oxidoreductase subunit B [EC:7.2.1.1]
K05982	1.56839e-09	1	8.15247e-10	E3.1.21.7, nfi; deoxyribonuclease V [EC:3.1.21.7]
K03972	1.60625e-09	1.22069e-09	1	pspE; phage shock protein E
K05368	1.80248e-09	1.80248e-09	1	fre, ubiB; NAD(P)H-flavin reductase [EC:1.5.1.41]
K06175	1.95289e-09	1.18156e-09	1	truC; tRNA pseudouridine65 synthase [EC:5.4.99.26]
K20962	2.09318e-09	2.09318e-09	1	cdgC; c-di-GMP phosphodiesterase [EC:3.1.4.52]
K05337	2.12388e-09	1	1.468e-09	fer; ferredoxin
K01354	2.16066e-09	1.39957e-09	1	ptrB; oligopeptidase B [EC:3.4.21.83]
K03532	2.16804e-09	2.16804e-09	1	torC; trimethylamine-N-oxide reductase (cytochrome c), cytochrome c-type subunit TorC
K05936	2.3223e-09	1	1.41522e-09	cobM, cbiF; precorrin-4/cobalt-precorrin-4 C11-methyltransferase [EC:2.1.1.133 2.1.1.271]
K03394	2.3223e-09	1	1.41522e-09	cobI-cbiL; precorrin-2/cobalt-factor-2 C20-methyltransferase [EC:2.1.1.130 2.1.1.151]
K03313	2.41689e-09	1.75396e-09	1	nhaA; Na+:H+ antiporter, NhaA family
K09122	2.4738e-09	1	1.37604e-09	K09122; uncharacterized protein
K09861	2.48115e-09	1.56814e-09	1	K09861; uncharacterized protein
K12132	2.48148e-09	1	1.5244e-09	prkC, stkP; eukaryotic-like serine/threonine-protein kinase [EC:2.7.11.1]
K17752	2.48922e-09	1	1.49021e-09	rsbT; serine/threonine-protein kinase RsbT [EC:2.7.11.1]
K15723	2.65554e-09	2.65554e-09	1	syd; SecY interacting protein Syd
K11930	2.75787e-09	2.75787e-09	1	torT; periplasmic protein TorT
K02474	2.88855e-09	1.85603e-09	1	wbpO; UDP-N-acetyl-D-glucosamine/UDP-N-acetyl-D-galactosamine dehydrogenase [EC:1.1.1.136 1.1.1.-]
K06987	2.91749e-09	1.83247e-09	1	K06987; uncharacterized protein
K04516	3.0072e-09	2.79835e-09	1	AROA1, aroA; chorismate mutase [EC:5.4.99.5]
K03169	3.43043e-09	2.23798e-09	1	topB; DNA topoisomerase III [EC:5.6.2.1]
K07213	3.91067e-09	1	1.94705e-09	ATOX1, ATX1, copZ, golB; copper chaperone
K16091	3.97432e-09	3.54767e-09	1	fecA; Fe(3+) dicitrate transport protein
K02451	4.04993e-09	4.04993e-09	1	gspB; general secretion pathway protein B
K03270	4.17844e-09	2.83498e-09	1	kdsC; 3-deoxy-D-manno-octulosonate 8-phosphate phosphatase (KDO 8-P phosphatase) [EC:3.1.3.45]
K15555	4.34095e-09	1	2.47555e-09	ssuB; sulfonate transport system ATP-binding protein [EC:7.6.2.14]
K07507	4.42172e-09	1	3.1045e-09	mgtC; putative Mg2+ transporter-C (MgtC) family protein
K08256	4.45413e-09	1	1.92511e-09	pimA; phosphatidyl-myo-inositol alpha-mannosyltransferase [EC:2.4.1.345]
K09918	4.51159e-09	4.51159e-09	1	K09918; uncharacterized protein
K21572	4.7701e-09	3.98078e-09	1	susD; starch-binding outer membrane protein, SusD/RagB family
K21140	5.0338e-09	1	3.27656e-09	mec; [CysO sulfur-carrier protein]-S-L-cysteine hydrolase [EC:3.13.1.6]
K06001	5.28961e-09	1	2.24127e-09	trpB; tryptophan synthase beta chain [EC:4.2.1.20]
K01952	5.51208e-09	2.84188e-09	1	PFAS, purL; phosphoribosylformylglycinamidine synthase [EC:6.3.5.3]
K05895	5.69216e-09	1	3.00776e-09	cobK-cbiJ; precorrin-6A/cobalt-precorrin-6A reductase [EC:1.3.1.54 1.3.1.106]
K09912	5.73393e-09	3.9502e-09	1	K09912; uncharacterized protein
K09904	5.84954e-09	5.84954e-09	1	K09904; uncharacterized protein
K06042	6.63357e-09	1	3.37424e-09	cobH-cbiC; precorrin-8X/cobalt-precorrin-8 methylmutase [EC:5.4.99.61 5.4.99.60]
K19230	6.63664e-09	6.63664e-09	1	sapF; cationic peptide transport system ATP-binding protein
K09899	6.63664e-09	6.63664e-09	1	K09899; uncharacterized protein
K00763	6.68553e-09	1	5.42888e-09	pncB, NAPRT1; nicotinate phosphoribosyltransferase [EC:6.3.4.21]
K00350	7.40919e-09	5.08582e-09	1	nqrE; Na+-transporting NADH:ubiquinone oxidoreductase subunit E [EC:7.2.1.1]
K00349	7.86623e-09	5.78801e-09	1	nqrD; Na+-transporting NADH:ubiquinone oxidoreductase subunit D [EC:7.2.1.1]
K00290	8.33394e-09	6.24791e-09	1	LYS1; saccharopine dehydrogenase (NAD+, L-lysine forming) [EC:1.5.1.7]
K05896	8.48589e-09	1	6.0449e-09	scpA; segregation and condensation protein A
K05590	8.62876e-09	8.26789e-09	1	srmB; ATP-dependent RNA helicase SrmB [EC:3.6.4.13]
K00348	8.77621e-09	7.01886e-09	1	nqrC; Na+-transporting NADH:ubiquinone oxidoreductase subunit C [EC:7.2.1.1]
K19689	8.77792e-09	1	4.48136e-09	ampS, pepS, ampT; aminopeptidase [EC:3.4.11.-]
K09893	8.79218e-09	8.79218e-09	1	rraB; regulator of ribonuclease activity B
K09859	8.88262e-09	8.88262e-09	1	K09859; uncharacterized protein
K19307	9.1855e-09	9.1855e-09	1	BMT5; 25S rRNA (uracil2634-N3)-methyltransferase [EC:2.1.1.313]
K07647	9.61002e-09	9.61002e-09	1	torS; two-component system, OmpR family, sensor histidine kinase TorS [EC:2.7.13.3]
K09894	9.64171e-09	9.64171e-09	1	K09894; uncharacterized protein
K02348	9.78835e-09	5.32774e-09	1	elaA; ElaA protein
K03090	9.83621e-09	1	5.85437e-09	sigB; RNA polymerase sigma-B factor
K01284	1.03109e-08	6.19581e-09	1	dcp; peptidyl-dipeptidase Dcp [EC:3.4.15.5]
K13532	1.06685e-08	8.37954e-09	1	kinD; two-component system, sporulation sensor kinase D [EC:2.7.13.3]
K01673	1.06692e-08	5.9608e-09	1	cynT, can; carbonic anhydrase [EC:4.2.1.1]
K16692	1.09291e-08	8.36683e-09	1	etk-wzc; tyrosine-protein kinase Etk/Wzc [EC:2.7.10.3]
K01556	1.10292e-08	6.13642e-09	1	KYNU, kynU; kynureninase [EC:3.7.1.3]
K02007	1.11625e-08	1	6.36321e-09	cbiM; cobalt/nickel transport system permease protein
K09764	1.14964e-08	1	6.80159e-09	K09764; uncharacterized protein
K14681	1.20581e-08	1.20581e-08	1	argHA; argininosuccinate lyase / amino-acid N-acetyltransferase [EC:4.3.2.1 2.3.1.1]
K14415	1.36229e-08	1	9.46602e-09	RTCB, rtcB; tRNA-splicing ligase RtcB (3'-phosphate/5'-hydroxy nucleic acid ligase) [EC:6.5.1.8]
K18765	1.37222e-08	1.37222e-08	1	csrD; RNase E specificity factor CsrD
K16898	1.45305e-08	1	7.1719e-09	addA; ATP-dependent helicase/nuclease subunit A [EC:5.6.2.4 3.1.-.-]
K21573	1.53582e-08	1.3784e-08	1	susC; TonB-dependent starch-binding outer membrane protein SusC
K03828	1.54411e-08	1.07036e-08	1	yjgM; putative acetyltransferase [EC:2.3.1.-]
K00330	1.58834e-08	1	1.07584e-08	nuoA; NADH-quinone oxidoreductase subunit A [EC:7.1.1.2]
K17828	1.61811e-08	1	8.6917e-09	pyrDI; dihydroorotate dehydrogenase (NAD+) catalytic subunit [EC:1.3.1.14]
K02276	1.67877e-08	1.01748e-08	1	coxC, ctaE; cytochrome c oxidase subunit III [EC:7.1.1.9]
K00287	1.68017e-08	1.09696e-08	1	DHFR, folA; dihydrofolate reductase [EC:1.5.1.3]
K19166	1.71515e-08	1.43125e-08	1	higB; mRNA interferase HigB [EC:3.1.-.-]
K01726	1.74159e-08	9.97925e-09	1	GAMMACA; gamma-carbonic anhydrase [EC:4.2.1.-]
K00351	1.77807e-08	1.40629e-08	1	nqrF; Na+-transporting NADH:ubiquinone oxidoreductase subunit F [EC:7.2.1.1]
K00639	1.87777e-08	1.30036e-08	1	kbl, GCAT; glycine C-acetyltransferase [EC:2.3.1.29]
K07674	1.93463e-08	1.93463e-08	1	narQ; two-component system, NarL family, nitrate/nitrite sensor histidine kinase NarQ [EC:2.7.13.3]
K06024	1.98818e-08	1	1.32988e-08	scpB; segregation and condensation protein B
K22293	2.29056e-08	1	1.08517e-08	rspR; GntR family transcriptional regulator, rspAB operon transcriptional repressor
K07506	2.30229e-08	1	1.37468e-08	K07506; AraC family transcriptional regulator
K03802	2.32954e-08	2.07031e-08	1	cphA; cyanophycin synthetase [EC:6.3.2.29 6.3.2.30]
K10912	2.43111e-08	2.43111e-08	1	luxO; two-component system, repressor protein LuxO
K09121	2.64805e-08	1	1.6576e-08	larC; pyridinium-3,5-bisthiocarboxylic acid mononucleotide nickel chelatase [EC:4.99.1.12]
K06208	2.68308e-08	1	1.30467e-08	aroH; chorismate mutase [EC:5.4.99.5]
K06020	2.76077e-08	1.43956e-08	1	ettA; energy-dependent translational throttle protein EttA
K16363	2.79252e-08	2.40285e-08	1	lpxC-fabZ; UDP-3-O-[3-hydroxymyristoyl] N-acetylglucosamine deacetylase / 3-hydroxyacyl-[acyl-carrier-protein] dehydratase [EC:3.5.1.108 4.2.1.59]
K01254	2.82017e-08	2.82017e-08	1	LTA4H; leukotriene-A4 hydrolase [EC:3.3.2.6]
K01886	2.92463e-08	1.48264e-08	1	QARS, glnS; glutaminyl-tRNA synthetase [EC:6.1.1.18]
K04067	3.06424e-08	3.06424e-08	1	priC; primosomal replication protein N''
K07773	3.13603e-08	3.13603e-08	1	arcA; two-component system, OmpR family, aerobic respiration control protein ArcA
K03184	3.23111e-08	2.29105e-08	1	ubiF; 3-demethoxyubiquinol 3-hydroxylase [EC:1.14.99.60]
K06443	3.35122e-08	2.69265e-08	1	lcyB, crtL1, crtY; lycopene beta-cyclase [EC:5.5.1.19]
K02523	3.37774e-08	2.31477e-08	1	ispB; octaprenyl-diphosphate synthase [EC:2.5.1.90]
K21600	3.72632e-08	1	2.45905e-08	csoR, ricR; CsoR family transcriptional regulator, copper-sensing transcriptional repressor
K06413	3.75037e-08	1	2.50611e-08	spoVK; stage V sporulation protein K
K03658	3.84508e-08	3.84508e-08	1	helD; DNA helicase IV [EC:5.6.2.4]
K23997	3.92143e-08	1	3.26573e-08	nnr; ADP-dependent NAD(P)H-hydrate dehydratase / NAD(P)H-hydrate epimerase [EC:4.2.1.136 5.1.99.6]
K00331	3.96314e-08	1	2.20138e-08	nuoB; NADH-quinone oxidoreductase subunit B [EC:7.1.1.2]
K00259	4.26146e-08	2.4411e-08	1	ald; alanine dehydrogenase [EC:1.4.1.1]
K19714	4.27491e-08	4.27491e-08	1	kdnB; 3-deoxy-alpha-D-manno-octulosonate 8-oxidase [EC:1.1.3.48]
K01693	4.33013e-08	1	2.45045e-08	hisB; imidazoleglycerol-phosphate dehydratase [EC:4.2.1.19]
K19229	4.37473e-08	4.37473e-08	1	sapD; cationic peptide transport system ATP-binding protein
K19227	4.37473e-08	4.37473e-08	1	sapB; cationic peptide transport system permease protein
K06960	4.40749e-08	1	2.81616e-08	K06960; uncharacterized protein
K22311	4.45542e-08	1	2.07101e-08	ptfP1; phosphatidylinositol dimannoside acyltransferase [EC:2.3.1.265]
K09891	4.90265e-08	4.63504e-08	1	K09891; uncharacterized protein
K03764	4.99466e-08	4.99466e-08	1	metJ; MetJ family transcriptional regulator, methionine regulon repressor
K01991	5.00137e-08	2.83147e-08	1	wza, gfcE; polysaccharide biosynthesis/export protein
K02521	5.07601e-08	3.47037e-08	1	ilvY; LysR family transcriptional regulator, positive regulator for ilvC
K21834	5.08481e-08	1	2.58045e-08	dgcB; N,N-dimethylglycine/sarcosine dehydrogenase ferredoxin subunit
K03796	5.09564e-08	4.48052e-08	1	bax; Bax protein
K06949	5.21129e-08	2.40043e-08	1	rsgA, engC; ribosome biogenesis GTPase / thiamine phosphate phosphatase [EC:3.6.1.- 3.1.3.100]
K00943	5.24274e-08	1	3.93806e-08	tmk, DTYMK; dTMP kinase [EC:2.7.4.9]
K03654	5.54601e-08	3.62919e-08	1	recQ; ATP-dependent DNA helicase RecQ [EC:5.6.2.4]
K16167	5.56217e-08	3.54859e-08	1	bpsA, srsA, pks11, pks10; alkylresorcinol/alkylpyrone synthase
K02051	5.98263e-08	1	3.31453e-08	ABC.SN.S; NitT/TauT family transport system substrate-binding protein
K02571	6.14384e-08	6.14384e-08	1	napE; periplasmic nitrate reductase NapE
K11107	6.227e-08	6.227e-08	1	yfaE; ferredoxin
K05803	6.23961e-08	6.23961e-08	1	nlpI; lipoprotein NlpI
K04063	6.23991e-08	3.46035e-08	1	osmC, ohr; lipoyl-dependent peroxiredoxin [EC:1.11.1.28]
K08364	6.28688e-08	3.91512e-08	1	merP; periplasmic mercuric ion binding protein
K07012	6.33492e-08	1	3.97791e-08	cas3; CRISPR-associated endonuclease/helicase Cas3 [EC:3.1.-.- 5.6.2.4]
K04017	6.35974e-08	6.35974e-08	1	nrfF; formate-dependent nitrite reductase complex subunit NrfF
K19693	6.41379e-08	4.96068e-08	1	tfoS; AraC family transcriptional regulator, chitin signaling transcriptional activator
K16149	6.81008e-08	1	4.42912e-08	K16149; 1,4-alpha-glucan branching enzyme [EC:2.4.1.18]
K03465	6.85592e-08	1	4.29808e-08	thyX, thy1; thymidylate synthase (FAD) [EC:2.1.1.148]
K07154	6.883e-08	4.79503e-08	1	hipA; serine/threonine-protein kinase HipA [EC:2.7.11.1]
K01969	6.90815e-08	4.64996e-08	1	E6.4.1.4B; 3-methylcrotonyl-CoA carboxylase beta subunit [EC:6.4.1.4]
K06929	6.99621e-08	1	3.50298e-08	K06929; uncharacterized protein
K19228	7.00754e-08	7.00754e-08	1	sapC; cationic peptide transport system permease protein
K00407	7.06211e-08	4.64079e-08	1	ccoQ; cytochrome c oxidase cbb3-type subunit IV
K23518	7.44695e-08	1	3.76591e-08	MACROD, ymdB; O-acetyl-ADP-ribose deacetylase [EC:3.1.1.106]
K03269	7.89057e-08	5.44884e-08	1	lpxH; UDP-2,3-diacylglucosamine hydrolase [EC:3.6.1.54]
K03603	8.66456e-08	8.66456e-08	1	fadR; GntR family transcriptional regulator, negative regulator for fad regulon and positive regulator of fabA
K01505	8.70986e-08	5.43804e-08	1	E3.5.99.7; 1-aminocyclopropane-1-carboxylate deaminase [EC:3.5.99.7]
K07772	8.7444e-08	8.7444e-08	1	torR; two-component system, OmpR family, torCAD operon response regulator TorR
K03529	8.83517e-08	1	4.97747e-08	smc; chromosome segregation protein
K01999	9.04202e-08	1	5.48449e-08	livK; branched-chain amino acid transport system substrate-binding protein
K09938	9.36601e-08	8.28569e-08	1	K09938; uncharacterized protein
K05812	9.38056e-08	6.68245e-08	1	DTWD2, tapT; tRNA-uridine aminocarboxypropyltransferase [EC:2.5.1.25]
K17893	9.42043e-08	9.42043e-08	1	AOX1, AOX2; ubiquinol oxidase [EC:1.10.3.11]
K14187	9.65275e-08	9.65275e-08	1	tyrA; chorismate mutase / prephenate dehydrogenase [EC:5.4.99.5 1.3.1.12]
K06196	9.76876e-08	1	5.0482e-08	ccdA; cytochrome c-type biogenesis protein
K19226	9.8901e-08	9.8901e-08	1	sapA; cationic peptide transport system substrate-binding protein
K02008	9.91382e-08	1	4.85239e-08	cbiQ; cobalt/nickel transport system permease protein
K19411	1.0194e-07	1	6.86037e-08	mcsA; protein arginine kinase activator
K03472	1.04143e-07	7.99095e-08	1	epd; D-erythrose 4-phosphate dehydrogenase [EC:1.2.1.72]
K00341	1.0826e-07	1	5.94514e-08	nuoL; NADH-quinone oxidoreductase subunit L [EC:7.1.1.2]
K03086	1.09256e-07	1	7.26521e-08	rpoD; RNA polymerase primary sigma factor
K02336	1.13333e-07	9.62211e-08	1	polB; DNA polymerase II [EC:2.7.7.7]
K18136	1.14163e-07	1.14163e-07	1	acrR; TetR/AcrR family transcriptional regulator, multidrug resistance operon repressor
K03973	1.14976e-07	8.07536e-08	1	pspC; phage shock protein C
K11391	1.18795e-07	1.11801e-07	1	rlmG; 23S rRNA (guanine1835-N2)-methyltransferase [EC:2.1.1.174]
K04768	1.18915e-07	1	6.04131e-08	acuC; acetoin utilization protein AcuC
K00342	1.191e-07	1	7.84278e-08	nuoM; NADH-quinone oxidoreductase subunit M [EC:7.1.1.2]
K03305	1.22086e-07	7.27694e-08	1	TC.POT; proton-dependent oligopeptide transporter, POT family
K03649	1.2371e-07	1	8.10941e-08	mug; double-stranded uracil-DNA glycosylase [EC:3.2.2.28]
K03926	1.24451e-07	1	7.94835e-08	cutA; periplasmic divalent cation tolerance protein
K12372	1.2734e-07	1	7.50978e-08	dppF; dipeptide transport system ATP-binding protein
K10680	1.28659e-07	6.94569e-08	1	nemA; N-ethylmaleimide reductase [EC:1.-.-.-]
K01895	1.35175e-07	9.03734e-08	1	ACSS1_2, acs; acetyl-CoA synthetase [EC:6.2.1.1]
K07479	1.35682e-07	1.35682e-07	1	yrdD; putative DNA topoisomerase
K01571	1.36245e-07	1.29917e-07	1	oadA; oxaloacetate decarboxylase (Na+ extruding) subunit alpha [EC:7.2.4.2]
K02837	1.38661e-07	7.25117e-08	1	prfC; peptide chain release factor 3
K09166	1.42545e-07	9.95651e-08	1	K09166; uncharacterized protein
K00970	1.4469e-07	7.86205e-08	1	pcnB; poly(A) polymerase [EC:2.7.7.19]
K09941	1.4589e-07	1.19194e-07	1	K09941; uncharacterized protein
K07685	1.47382e-07	1.47382e-07	1	narP; two-component system, NarL family, nitrate/nitrite response regulator NarP
K16211	1.4971e-07	9.01715e-08	1	malY, malT; maltose/moltooligosaccharide transporter
K10941	1.50008e-07	1.07784e-07	1	flrA, fleQ, flaK; sigma-54 dependent transcriptional regulator, flagellar regulatory protein
K07787	1.50045e-07	1.11826e-07	1	cusA, silA; copper/silver efflux system protein
K05520	1.51633e-07	1	1.08223e-07	pfpI; protease I [EC:3.5.1.124]
K03893	1.53726e-07	1	8.17367e-08	arsB; arsenical pump membrane protein
K02438	1.56044e-07	1	8.99228e-08	glgX; glycogen debranching enzyme [EC:3.2.1.196]
K24344	1.56991e-07	1.56991e-07	1	flgO; flagellar H-ring protein FlgO
K12961	1.57713e-07	1.57713e-07	1	diaA; DnaA initiator-associating protein
K19405	1.6004e-07	1	7.27422e-08	mcsB; protein arginine kinase [EC:2.7.14.1]
K09940	1.64735e-07	1.07259e-07	1	K09940; uncharacterized protein
K19222	1.65122e-07	8.90116e-08	1	menI, DHNAT; 1,4-dihydroxy-2-naphthoyl-CoA hydrolase [EC:3.1.2.28]
K04070	1.65736e-07	1	1.12738e-07	pflX; putative pyruvate formate lyase activating enzyme [EC:1.97.1.4]
K07736	1.69953e-07	1	1.17651e-07	carD; CarD family transcriptional regulator, regulator of rRNA transcription
K09858	1.76236e-07	1.0947e-07	1	K09858; SEC-C motif domain protein
K23265	1.81303e-07	1	1.00514e-07	purQ; phosphoribosylformylglycinamidine synthase subunit PurQ / glutaminase [EC:6.3.5.3 3.5.1.2]
K00208	1.82802e-07	1	1.08191e-07	fabI; enoyl-[acyl-carrier protein] reductase I [EC:1.3.1.9 1.3.1.10]
K06898	1.92133e-07	1	9.09558e-08	larB; pyridinium-3,5-biscarboxylic acid mononucleotide synthase [EC:2.5.1.143]
K19715	2.02091e-07	2.02091e-07	1	kdnA; 8-amino-3,8-dideoxy-alpha-D-manno-octulosonate transaminase [EC:2.6.1.109]
K06864	2.14485e-07	1	1.3067e-07	larE; pyridinium-3,5-biscarboxylic acid mononucleotide sulfurtransferase [EC:4.4.1.37]
K02499	2.17286e-07	1	1.04367e-07	yabN; tetrapyrrole methylase family protein / MazG family protein
K02793	2.18939e-07	1	1.13594e-07	manXa; mannose PTS system EIIA component [EC:2.7.1.191]
K01628	2.2071e-07	1	1.01523e-07	fucA; L-fuculose-phosphate aldolase [EC:4.1.2.17]
K06899	2.22097e-07	1.60167e-07	1	ndpA; nucleoid-associated protein
K00359	2.32656e-07	2.32656e-07	1	qorA; NADPH:quinone reductase [EC:1.6.5.5]
K01573	2.36867e-07	1.86619e-07	1	oadG; oxaloacetate decarboxylase (Na+ extruding) subunit gamma
K07071	2.49863e-07	1.64052e-07	1	K07071; uncharacterized protein
K09760	2.57099e-07	1.37976e-07	1	rmuC; DNA recombination protein RmuC
K04094	2.60619e-07	1	1.59705e-07	trmFO, gid; methylenetetrahydrofolate--tRNA-(uracil-5-)-methyltransferase [EC:2.1.1.74]
K21575	2.60942e-07	1.63519e-07	1	susA; neopullulanase [EC:3.2.1.135]
K07258	2.64646e-07	1	1.56659e-07	dacC, dacA, dacD; serine-type D-Ala-D-Ala carboxypeptidase (penicillin-binding protein 5/6) [EC:3.4.16.4]
K07003	2.67938e-07	1.79842e-07	1	K07003; uncharacterized protein
K06298	2.71531e-07	1	1.28882e-07	gerM; germination protein M
K03474	2.76584e-07	1.90151e-07	1	pdxJ; pyridoxine 5-phosphate synthase [EC:2.6.99.2]
K07443	2.82085e-07	2.01332e-07	1	ybaZ; methylated-DNA-protein-cysteine methyltransferase related protein
K15862	2.84849e-07	2.38964e-07	1	ccoNO; cytochrome c oxidase cbb3-type subunit I/II [EC:7.1.1.9]
K01620	2.85336e-07	1.83974e-07	1	ltaE; threonine aldolase [EC:4.1.2.48]
K00892	2.90873e-07	2.90873e-07	1	gsk; inosine kinase [EC:2.7.1.73]
K09916	3.00092e-07	2.22965e-07	1	K09916; uncharacterized protein
K03573	3.14523e-07	2.97534e-07	1	mutH; DNA mismatch repair protein MutH
K03812	3.27371e-07	2.90728e-07	1	rmf; ribosome modulation factor
K15746	3.27541e-07	2.86984e-07	1	crtZ; beta-carotene 3-hydroxylase [EC:1.14.15.24]
K09765	3.27591e-07	1	1.93237e-07	queH; epoxyqueuosine reductase [EC:1.17.99.6]
K07751	3.29147e-07	3.29147e-07	1	pepB; PepB aminopeptidase [EC:3.4.11.23]
K00632	3.33744e-07	2.04215e-07	1	fadA, fadI; acetyl-CoA acyltransferase [EC:2.3.1.16]
K01681	3.36774e-07	1	1.78208e-07	ACO, acnA; aconitate hydratase [EC:4.2.1.3]
K08974	3.43893e-07	2.56563e-07	1	K08974; putative membrane protein
K09698	3.51947e-07	1	2.05592e-07	gltX; nondiscriminating glutamyl-tRNA synthetase [EC:6.1.1.24]
K03060	3.65242e-07	1	2.09042e-07	rpoZ; DNA-directed RNA polymerase subunit omega [EC:2.7.7.6]
K01039	3.66071e-07	1	2.31622e-07	gctA; glutaconate CoA-transferase, subunit A [EC:2.8.3.12]
K03645	3.75096e-07	3.75096e-07	1	seqA; negative modulator of initiation of replication
K01146	3.79433e-07	3.79433e-07	1	xni; protein Xni
K05591	3.84721e-07	2.38473e-07	1	dbpA; ATP-dependent RNA helicase DbpA [EC:3.6.4.13]
K22319	4.11163e-07	4.11163e-07	1	oleC; olefin beta-lactone synthetase [EC:6.1.3.1]
K15726	4.19366e-07	2.8139e-07	1	czcA, cusA, cnrA; heavy metal efflux system protein
K11211	4.22298e-07	3.53453e-07	1	kdkA; 3-deoxy-D-manno-octulosonic acid kinase [EC:2.7.1.166]
K02009	4.25897e-07	1	1.99473e-07	cbiN; cobalt/nickel transport protein
K02189	4.39703e-07	1	2.72407e-07	cbiG; cobalt-precorrin 5A hydrolase [EC:3.7.1.12]
K07465	4.40433e-07	1	2.89062e-07	K07465; putative RecB family exonuclease
K11611	4.44837e-07	1	2.15472e-07	inhA; meromycolic acid enoyl-[acyl-carrier-protein] reductase [EC:1.3.1.118]
K02315	4.47652e-07	1	2.26101e-07	dnaC; DNA replication protein DnaC
K00334	4.47879e-07	1	3.00033e-07	nuoE; NADH-quinone oxidoreductase subunit E [EC:7.1.1.2]
K10679	4.51076e-07	2.73637e-07	1	nfnB, nfsB; nitroreductase / dihydropteridine reductase [EC:1.-.-.- 1.5.1.34]
K02383	4.52099e-07	1	2.03147e-07	flbB; flagellar protein FlbB
K03686	4.52609e-07	1	4.52609e-07	dnaJ; molecular chaperone DnaJ
K07533	4.5261e-07	1	2.13677e-07	prsA; foldase protein PrsA [EC:5.2.1.8]
K08281	4.62573e-07	1	3.30727e-07	pncA; nicotinamidase/pyrazinamidase [EC:3.5.1.19 3.5.1.-]
K00941	4.65329e-07	1	2.63385e-07	thiD; hydroxymethylpyrimidine/phosphomethylpyrimidine kinase [EC:2.7.1.49 2.7.4.7]
K18958	4.67611e-07	1	3.14153e-07	whiB7; WhiB family transcriptional regulator, redox-sensing transcriptional regulator
K21456	4.77975e-07	4.77975e-07	1	GSS; glutathione synthase [EC:6.3.2.3]
K00560	4.81699e-07	2.23321e-07	1	thyA, TYMS; thymidylate synthase [EC:2.1.1.45]
K00500	4.8434e-07	3.53822e-07	1	phhA, PAH; phenylalanine-4-hydroxylase [EC:1.14.16.1]
K05952	4.87103e-07	4.2268e-07	1	K05952; uncharacterized protein
K00691	4.87797e-07	3.17605e-07	1	mapA; maltose phosphorylase [EC:2.4.1.8]
K13498	4.90247e-07	3.34354e-07	1	trpCF; indole-3-glycerol phosphate synthase / phosphoribosylanthranilate isomerase [EC:4.1.1.48 5.3.1.24]
K11381	5.03349e-07	3.66496e-07	1	bkdA; 2-oxoisovalerate dehydrogenase E1 component [EC:1.2.4.4]
K06142	5.18628e-07	3.05849e-07	1	hlpA, ompH; outer membrane protein
K10823	5.25389e-07	1	2.54199e-07	oppF; oligopeptide transport system ATP-binding protein
K12265	5.26901e-07	5.26901e-07	1	norW; nitric oxide reductase FlRd-NAD(+) reductase [EC:1.18.1.-]
K07684	5.26962e-07	1	3.03677e-07	narL; two-component system, NarL family, nitrate/nitrite response regulator NarL
K03774	5.26979e-07	2.95496e-07	1	slpA; FKBP-type peptidyl-prolyl cis-trans isomerase SlpA [EC:5.2.1.8]
K02047	5.29065e-07	1	3.23826e-07	cysW; sulfate/thiosulfate transport system permease protein
K15583	5.32711e-07	1	3.3717e-07	oppD; oligopeptide transport system ATP-binding protein
K00831	5.34615e-07	3.01325e-07	1	serC, PSAT1; phosphoserine aminotransferase [EC:2.6.1.52]
K02046	5.39999e-07	1	3.5659e-07	cysU; sulfate/thiosulfate transport system permease protein
K08723	5.43431e-07	5.43431e-07	1	yjjG; pyrimidine 5'-nucleotidase [EC:3.1.3.-]
K01040	5.51354e-07	1	2.87271e-07	gctB; glutaconate CoA-transferase, subunit B [EC:2.8.3.12]
K06211	5.67716e-07	3.37231e-07	1	nadR; HTH-type transcriptional regulator, transcriptional repressor of NAD biosynthesis genes [EC:2.7.7.1 2.7.1.22]
K03404	5.71382e-07	1	3.67539e-07	chlD, bchD; magnesium chelatase subunit D [EC:6.6.1.1]
K12371	6.27017e-07	1	2.86222e-07	dppD; dipeptide transport system ATP-binding protein
K00375	6.29363e-07	1	3.89565e-07	K00375; GntR family transcriptional regulator / MocR family aminotransferase
K08485	6.52232e-07	6.52232e-07	1	ptsO, npr; phosphocarrier protein NPr
K08997	6.53549e-07	3.38219e-07	1	SELENOO, selO; protein adenylyltransferase [EC:2.7.7.108]
K06858	6.60156e-07	6.60156e-07	1	btuF; vitamin B12 transport system substrate-binding protein
K02172	6.63034e-07	5.2271e-07	1	blaR1; bla regulator protein blaR1
K00340	6.65179e-07	1	4.38139e-07	nuoK; NADH-quinone oxidoreductase subunit K [EC:7.1.1.2]
K09777	6.84402e-07	1	4.43663e-07	remA; extracellular matrix regulatory protein A
K20201	6.88708e-07	1	3.25002e-07	ywlE; protein arginine phosphatase [EC:3.9.1.2]
K07091	6.98684e-07	4.27606e-07	1	lptF; lipopolysaccharide export system permease protein
K00164	7.00812e-07	3.49162e-07	1	OGDH, sucA; 2-oxoglutarate dehydrogenase E1 component [EC:1.2.4.2]
K23269	7.06406e-07	1	3.73255e-07	purL; phosphoribosylformylglycinamidine synthase subunit PurL [EC:6.3.5.3]
K06378	7.44667e-07	1	3.33609e-07	spoIIAA; stage II sporulation protein AA (anti-sigma F factor antagonist)
K05592	7.44837e-07	3.95414e-07	1	deaD, cshA; ATP-dependent RNA helicase DeaD [EC:3.6.4.13]
K07014	7.58343e-07	6.64105e-07	1	K07014; uncharacterized protein
K00595	7.70711e-07	1	3.82444e-07	cobL-cbiET; precorrin-6B C5,15-methyltransferase / cobalt-precorrin-6B C5,C15-methyltransferase [EC:2.1.1.132 2.1.1.289 2.1.1.196]
K07150	8.04888e-07	1	3.74268e-07	K07150; uncharacterized protein
K25034	8.09614e-07	1	4.64841e-07	btuF; cobalamin transport system substrate-binding protein
K07120	8.17582e-07	1	5.41842e-07	K07120; uncharacterized protein
K00507	8.19596e-07	5.71807e-07	1	SCD, desC; stearoyl-CoA desaturase (Delta-9 desaturase) [EC:1.14.19.1]
K02551	8.19603e-07	5.41008e-07	1	menD; 2-succinyl-5-enolpyruvyl-6-hydroxy-3-cyclohexene-1-carboxylate synthase [EC:2.2.1.9]
K06941	8.19732e-07	1	8.19732e-07	rlmN; 23S rRNA (adenine2503-C2)-methyltransferase [EC:2.1.1.192]
K06381	8.19906e-07	1	4.90266e-07	spoIID; stage II sporulation protein D
K18657	8.20458e-07	8.20458e-07	1	zapC; cell division protein ZapC
K13015	8.3015e-07	1	5.22781e-07	wbpA; UDP-N-acetyl-D-glucosamine dehydrogenase [EC:1.1.1.136]
K18930	8.42394e-07	7.53776e-07	1	dld; D-lactate dehydrogenase
K02050	8.83783e-07	1	6.6943e-07	ABC.SN.P; NitT/TauT family transport system permease protein
K02572	8.94137e-07	8.94137e-07	1	napF; ferredoxin-type protein NapF
K03770	9.03961e-07	5.55019e-07	1	ppiD; peptidyl-prolyl cis-trans isomerase D [EC:5.2.1.8]
K00876	9.05621e-07	6.46246e-07	1	udk, UCK; uridine kinase [EC:2.7.1.48]
K07400	9.05733e-07	5.85918e-07	1	nfuA; Fe/S biogenesis protein NfuA
K07186	9.07676e-07	7.05733e-07	1	smp; membrane protein
K03772	9.25011e-07	7.33108e-07	1	fkpA; FKBP-type peptidyl-prolyl cis-trans isomerase FkpA [EC:5.2.1.8]
K09951	9.36719e-07	1	5.51202e-07	cas2; CRISPR-associated protein Cas2
K01752	9.57315e-07	5.16083e-07	1	E4.3.1.17, sdaA, sdaB, tdcG; L-serine dehydratase [EC:4.3.1.17]
K01449	9.67182e-07	1	4.63704e-07	cwlJ, sleB; N-acetylmuramoyl-L-alanine amidase [EC:3.5.1.28]
K00684	9.68201e-07	5.79741e-07	1	aat; leucyl/phenylalanyl-tRNA---protein transferase [EC:2.3.2.6]
K01796	9.89175e-07	1	6.47845e-07	E5.1.99.4, AMACR, mcr; alpha-methylacyl-CoA racemase [EC:5.1.99.4]
K14153	9.91384e-07	9.91384e-07	1	thiDE; hydroxymethylpyrimidine kinase / phosphomethylpyrimidine kinase / thiamine-phosphate diphosphorylase [EC:2.7.1.49 2.7.4.7 2.5.1.3]
K00333	9.95279e-07	1	5.48714e-07	nuoD; NADH-quinone oxidoreductase subunit D [EC:7.1.1.2]
K07079	9.97867e-07	1	6.08253e-07	K07079; uncharacterized protein
K07667	1.00845e-06	1	6.21832e-07	kdpE; two-component system, OmpR family, KDP operon response regulator KdpE
K01669	1.02276e-06	5.38588e-07	1	phr, PHR1; deoxyribodipyrimidine photo-lyase [EC:4.1.99.3]
K06045	1.02943e-06	1	5.31085e-07	shc; squalene-hopene/tetraprenyl-beta-curcumene cyclase [EC:5.4.99.17 4.2.1.129]
K06412	1.03135e-06	1	6.19678e-07	spoVG; stage V sporulation protein G
K14261	1.0322e-06	1	6.4158e-07	alaC; alanine-synthesizing transaminase [EC:2.6.1.-]
K25494	1.03708e-06	1.03708e-06	1	nimT; MFS transporter, CP family, 2-nitroimidazole transporter
K17763	1.04616e-06	1	6.92386e-07	rsbR; rsbT co-antagonist protein RsbR
K24956	1.04983e-06	1	4.98018e-07	ZBTB8OS; protein archease
K05517	1.06568e-06	1.06568e-06	1	tsx; nucleoside-specific channel-forming protein
K10112	1.08261e-06	1	7.59788e-07	msmX, msmK, malK, sugC, ggtA, msiK; multiple sugar transport system ATP-binding protein [EC:7.5.2.-]
K01151	1.09159e-06	1	5.9402e-07	nfo; deoxyribonuclease IV [EC:3.1.21.2]
K03119	1.10507e-06	1	6.83759e-07	tauD; taurine dioxygenase [EC:1.14.11.17]
K00809	1.12056e-06	9.03391e-07	1	DHPS, dys; deoxyhypusine synthase [EC:2.5.1.46]
K00335	1.12697e-06	1	6.95871e-07	nuoF; NADH-quinone oxidoreductase subunit F [EC:7.1.1.2]
K06917	1.13304e-06	8.73259e-07	1	selU, mnmH; tRNA 2-selenouridine synthase [EC:2.9.1.3]
K06923	1.14042e-06	1	5.8287e-07	K06923; uncharacterized protein
K23264	1.1408e-06	1	7.57283e-07	purS; phosphoribosylformylglycinamidine synthase subunit PurS [EC:6.3.5.3]
K00526	1.14901e-06	6.80833e-07	1	E1.17.4.1B, nrdB, nrdF; ribonucleoside-diphosphate reductase beta chain [EC:1.17.4.1]
K11755	1.16842e-06	6.60095e-07	1	hisIE; phosphoribosyl-AMP cyclohydrolase / phosphoribosyl-ATP pyrophosphohydrolase [EC:3.5.4.19 3.6.1.31]
K00003	1.18221e-06	1	6.97565e-07	hom; homoserine dehydrogenase [EC:1.1.1.3]
K05807	1.21954e-06	6.05859e-07	1	bamD; outer membrane protein assembly factor BamD
K07584	1.22209e-06	1	7.14468e-07	ysxB; uncharacterized protein
K09898	1.23813e-06	1.09561e-06	1	K09898; uncharacterized protein
K06195	1.2386e-06	7.19175e-07	1	apaG; ApaG protein
K02463	1.26485e-06	7.18471e-07	1	gspN; general secretion pathway protein N
K01426	1.27029e-06	1	9.257e-07	E3.5.1.4, amiE; amidase [EC:3.5.1.4]
K09808	1.27328e-06	8.08369e-07	1	lolC_E; lipoprotein-releasing system permease protein
K07286	1.3622e-06	9.86045e-07	1	yajG; uncharacterized lipoprotein
K06346	1.37787e-06	1	9.14045e-07	jag; spoIIIJ-associated protein
K03431	1.38156e-06	1	9.3491e-07	glmM; phosphoglucosamine mutase [EC:5.4.2.10]
K08085	1.38665e-06	1.38665e-06	1	fimU; type IV fimbrial biogenesis protein FimU
K21574	1.38752e-06	1.25058e-06	1	susB; glucan 1,4-alpha-glucosidase [EC:3.2.1.3]
K07152	1.40225e-06	8.70273e-07	1	SCO1; protein SCO1
K05779	1.44785e-06	1.389e-06	1	ynjD; putative thiamine transport system ATP-binding protein
K03286	1.45477e-06	9.11724e-07	1	TC.OOP; OmpA-OmpF porin, OOP family
K00486	1.45814e-06	1.16907e-06	1	KMO; kynurenine 3-monooxygenase [EC:1.14.13.9]
K04757	1.49824e-06	1	9.69198e-07	rsbW; serine/threonine-protein kinase RsbW [EC:2.7.11.1]
K13746	1.51263e-06	1.51263e-06	1	cansdh; carboxynorspermidine synthase [EC:1.5.1.43]
K11473	1.52516e-06	1	8.89285e-07	glcF; glycolate dehydrogenase iron-sulfur subunit [EC:1.1.99.14]
K06945	1.57792e-06	1	1.01914e-06	K06945; uncharacterized protein
K09909	1.618e-06	1.33907e-06	1	K09909; uncharacterized protein
K00856	1.62169e-06	1	9.75547e-07	ADK, adoK; adenosine kinase [EC:2.7.1.20]
K00241	1.66298e-06	9.89524e-07	1	sdhC, frdC; succinate dehydrogenase cytochrome b subunit
K02045	1.70542e-06	1	8.38976e-07	cysA; sulfate/thiosulfate transport system ATP-binding protein [EC:7.3.2.3]
K18831	1.71088e-06	1.13508e-06	1	higA; HTH-type transcriptional regulator / antitoxin HigA
K02560	1.71581e-06	1.71581e-06	1	lpxM, msbB; lauroyl-Kdo2-lipid IVA myristoyltransferase [EC:2.3.1.243]
K07017	1.82409e-06	1.1918e-06	0.999999	K07017; uncharacterized protein
K03559	1.82997e-06	9.69315e-07	1	exbD; biopolymer transport protein ExbD
K03561	1.84022e-06	1.06099e-06	1	exbB; biopolymer transport protein ExbB
K12982	1.84321e-06	1.27131e-06	1	opsX; heptosyltransferase I [EC:2.4.-.-]
K09825	1.86378e-06	1	1.21636e-06	perR; Fur family transcriptional regulator, peroxide stress response regulator
K02439	1.89031e-06	1.34093e-06	1	glpE; thiosulfate sulfurtransferase [EC:2.8.1.1]
K01661	1.91465e-06	1.0456e-06	1	menB; naphthoate synthase [EC:4.1.3.36]
K00339	1.93983e-06	0.999999	1.30569e-06	nuoJ; NADH-quinone oxidoreductase subunit J [EC:7.1.1.2]
K14762	2.03703e-06	2.03703e-06	0.999999	yibL; ribosome-associated protein
K13641	2.03948e-06	1	1.22138e-06	iclR; IclR family transcriptional regulator, acetate operon repressor
K25224	2.0412e-06	1.71339e-06	0.999999	gapdh; glyceraldehyde-3-phosphate dehydrogenase (arsenate-transferring) [EC:1.2.1.107]
K02016	2.27153e-06	0.999999	1.49732e-06	ABC.FEV.S; iron complex transport system substrate-binding protein
K02527	2.27258e-06	1.35063e-06	0.999999	kdtA, waaA; 3-deoxy-D-manno-octulosonic-acid transferase [EC:2.4.99.12 2.4.99.13 2.4.99.14 2.4.99.15]
K10532	2.31086e-06	1.81668e-06	0.999999	HGSNAT; heparan-alpha-glucosaminide N-acetyltransferase [EC:2.3.1.78]
K03931	2.3323e-06	2.3323e-06	0.999999	ygjK; glucosidase [EC:3.2.1.-]
K01682	2.35365e-06	1.59972e-06	0.999999	acnB; aconitate hydratase 2 / 2-methylisocitrate dehydratase [EC:4.2.1.3 4.2.1.99]
K19333	2.37464e-06	1	1.49604e-06	kdgR; IclR family transcriptional regulator, KDG regulon repressor
K01955	2.40317e-06	0.999999	1.85815e-06	carB, CPA2; carbamoyl-phosphate synthase large subunit [EC:6.3.5.5]
K03706	2.40789e-06	1	1.13759e-06	codY; transcriptional pleiotropic repressor
K12340	2.53868e-06	1.36696e-06	0.999999	tolC, bepC, cyaE, raxC, sapF, rsaF, hasF; outer membrane protein
K16881	2.56925e-06	1	1.22213e-06	K16881; mannose-1-phosphate guanylyltransferase / phosphomannomutase [EC:2.7.7.13 5.4.2.8]
K09681	2.621e-06	1	1.62614e-06	gltC; LysR family transcriptional regulator, transcription activator of glutamate synthase operon
K07067	2.62888e-06	1	1.42216e-06	disA; diadenylate cyclase [EC:2.7.7.85]
K03708	2.63395e-06	1	1.31221e-06	ctsR; transcriptional regulator of stress and heat shock response
K03307	2.6764e-06	1.39537e-06	0.999999	TC.SSS; solute:Na+ symporter, SSS family
K05809	2.71523e-06	2.71523e-06	0.999999	raiA; ribosome-associated inhibitor A
K05778	2.75307e-06	1.81772e-06	0.999999	ynjC; putative thiamine transport system permease protein
K01139	2.87273e-06	0.999999	2.09928e-06	spoT; GTP diphosphokinase / guanosine-3',5'-bis(diphosphate) 3'-diphosphatase [EC:2.7.6.5 3.1.7.2]
K04015	2.90291e-06	2.90291e-06	0.999999	nrfD; protein NrfD
K06891	2.93511e-06	1.73354e-06	0.999999	clpS; ATP-dependent Clp protease adaptor protein ClpS
K07070	2.98438e-06	2.25256e-06	0.999999	K07070; uncharacterized protein
K02443	3.04646e-06	1	1.78375e-06	glpP; glycerol uptake operon antiterminator
K00748	3.0786e-06	1.6248e-06	0.999999	lpxB; lipid-A-disaccharide synthase [EC:2.4.1.182]
K03720	3.09897e-06	2.21157e-06	0.999999	trpR; TrpR family transcriptional regulator, trp operon repressor
K01627	3.11545e-06	1.85335e-06	0.999999	kdsA; 2-dehydro-3-deoxyphosphooctonate aldolase (KDO 8-P synthase) [EC:2.5.1.55]
K01821	3.23873e-06	0.999999	1.96337e-06	praC, xylH; 4-oxalocrotonate tautomerase [EC:5.3.2.6]
K21571	3.28884e-06	2.93458e-06	0.999999	susE_F; starch-binding outer membrane protein SusE/F
K11720	3.30495e-06	1.83758e-06	0.999999	lptG; lipopolysaccharide export system permease protein
K02502	3.35932e-06	0.999999	2.16548e-06	hisZ; ATP phosphoribosyltransferase regulatory subunit
K00912	3.36922e-06	2.09449e-06	0.999999	lpxK; tetraacyldisaccharide 4'-kinase [EC:2.7.1.130]
K04014	3.41419e-06	3.41419e-06	0.999999	nrfC; protein NrfC
K00337	3.41832e-06	0.999999	2.12618e-06	nuoH; NADH-quinone oxidoreductase subunit H [EC:7.1.1.2]
K04091	3.46244e-06	0.999999	2.22997e-06	ssuD, msuD; alkanesulfonate monooxygenase [EC:1.14.14.5 1.14.14.34]
K02517	3.51978e-06	2.10045e-06	0.999999	lpxL, htrB; Kdo2-lipid IVA lauroyltransferase/acyltransferase [EC:2.3.1.241 2.3.1.-]
K02114	3.57293e-06	0.999999	2.28133e-06	ATPF1E, atpC; F-type H+-transporting ATPase subunit epsilon
K03183	3.58933e-06	2.31207e-06	1	ubiE; demethylmenaquinone methyltransferase / 2-methoxy-6-polyprenyl-1,4-benzoquinol methylase [EC:2.1.1.163 2.1.1.201]
K01893	3.59622e-06	1.81435e-06	0.999999	NARS, asnS; asparaginyl-tRNA synthetase [EC:6.1.1.22]
K07221	3.61e-06	2.76493e-06	0.999999	oprO_P; phosphate-selective porin OprO and OprP
K04034	3.63239e-06	0.999999	1.99182e-06	bchE; anaerobic magnesium-protoporphyrin IX monomethyl ester cyclase [EC:1.21.98.3]
K10106	3.64858e-06	3.33125e-06	0.999999	GGCX; vitamin K-dependent gamma-carboxylase [EC:4.1.1.90]
K07590	3.6713e-06	1	2.06374e-06	RP-L7A, rplGB; large subunit ribosomal protein L7A
K02027	3.72656e-06	0.999999	2.06746e-06	ABC.MS.S; multiple sugar transport system substrate-binding protein
K25223	3.78212e-06	2.28608e-06	0.999999	arsJ; MFS transporter, APGE family, 1-arseno-3-phosphoglycerate exporter
K01465	3.81065e-06	0.999999	3.06232e-06	URA4, pyrC; dihydroorotase [EC:3.5.2.3]
K00627	3.89636e-06	2.02628e-06	0.999999	DLAT, aceF, pdhC; pyruvate dehydrogenase E2 component (dihydrolipoyllysine-residue acetyltransferase) [EC:2.3.1.12]
K06390	3.99589e-06	1	2.36361e-06	spoIIIAA; stage III sporulation protein AA
K06393	3.99589e-06	1	2.36361e-06	spoIIIAD; stage III sporulation protein AD
K06392	4.03182e-06	1	2.65718e-06	spoIIIAC; stage III sporulation protein AC
K07182	4.04027e-06	2.55161e-06	0.999999	K07182; CBS domain-containing protein
K03970	4.04587e-06	2.58092e-06	0.999999	pspB; phage shock protein B
K03769	4.04664e-06	0.999999	2.50829e-06	ppiC; peptidyl-prolyl cis-trans isomerase C [EC:5.2.1.8]
K03856	4.1484e-06	0.999999	2.34946e-06	AROA2, aroA; 3-deoxy-7-phosphoheptulonate synthase [EC:2.5.1.54]
K02670	4.21367e-06	2.71782e-06	0.999999	pilU; twitching motility protein PilU
K09902	4.26933e-06	2.55337e-06	0.999999	K09902; uncharacterized protein
K22310	4.28464e-06	0.999999	2.33161e-06	olsB; L-ornithine Nalpha-acyltransferase [EC:2.3.2.30]
K24301	4.29391e-06	4.29391e-06	1	lea1; UDP-N-acetylglucosamine 4,6-dehydratase [EC:4.2.1.135]
K06886	4.3278e-06	2.42293e-06	0.999999	glbN; hemoglobin
K09762	4.3278e-06	0.999999	2.42293e-06	whiA; cell division protein WhiA
K05986	4.44404e-06	2.89459e-06	0.999999	NUCS; nuclease S1 [EC:3.1.30.1]
K09816	4.47173e-06	0.999999	2.87191e-06	znuB; zinc transport system permease protein
K09774	4.55513e-06	2.73996e-06	0.999999	lptA; lipopolysaccharide export system protein LptA
K18691	4.55744e-06	2.90423e-06	0.999999	mltF; membrane-bound lytic murein transglycosylase F [EC:4.2.2.-]
K22522	4.58992e-06	0.999999	2.71389e-06	LOG; cytokinin riboside 5'-monophosphate phosphoribohydrolase [EC:3.2.2.-]
K00919	4.6074e-06	0.999999	3.83819e-06	ispE; 4-diphosphocytidyl-2-C-methyl-D-erythritol kinase [EC:2.7.1.148]
K03091	4.62902e-06	1	2.9375e-06	sigH; RNA polymerase sporulation-specific sigma factor
K03473	4.70309e-06	3.22659e-06	0.999999	pdxB; erythronate-4-phosphate dehydrogenase [EC:1.1.1.290]
K05365	4.81636e-06	3.4875e-06	0.999999	mrcB; penicillin-binding protein 1B [EC:2.4.1.129 3.4.16.4]
K01876	4.89658e-06	0.999999	4.89658e-06	DARS2, aspS; aspartyl-tRNA synthetase [EC:6.1.1.12]
K00338	4.943e-06	0.999998	3.45522e-06	nuoI; NADH-quinone oxidoreductase subunit I [EC:7.1.1.2]
K00998	5.08565e-06	3.78284e-06	0.999999	pssA; CDP-diacylglycerol---serine O-phosphatidyltransferase [EC:2.7.8.8]
K11041	5.17465e-06	5.17465e-06	0.999998	eta; exfoliative toxin A/B
K00658	5.18326e-06	2.50056e-06	0.999999	DLST, sucB; 2-oxoglutarate dehydrogenase E2 component (dihydrolipoamide succinyltransferase) [EC:2.3.1.61]
K15329	5.24246e-06	5.24246e-06	0.999998	pksE, baeE; trans-AT polyketide synthase, acyltransferase and oxidoreductase domains
K03834	5.24246e-06	5.24246e-06	0.999998	tyrP; tyrosine-specific transport protein
K01054	5.3097e-06	0.999999	2.69109e-06	MGLL; acylglycerol lipase [EC:3.1.1.23]
K01496	5.31505e-06	0.999998	3.38975e-06	hisI; phosphoribosyl-AMP cyclohydrolase [EC:3.5.4.19]
K01998	5.342e-06	0.999998	3.635e-06	livM; branched-chain amino acid transport system permease protein
K17762	5.51429e-06	1	2.44074e-06	rsbS; rsbT antagonist protein RsbS
K00821	5.56266e-06	0.999998	3.43101e-06	argD; acetylornithine/N-succinyldiaminopimelate aminotransferase [EC:2.6.1.11 2.6.1.17]
K22905	5.60928e-06	1	3.63853e-06	stf3; omega-hydroxy-beta-dihydromenaquinone-9 sulfotransferase [EC:2.8.2.40]
K09770	5.61424e-06	1	2.90193e-06	K09770; uncharacterized protein
K07535	5.61424e-06	1	2.90193e-06	badH; 2-hydroxycyclohexanecarboxyl-CoA dehydrogenase [EC:1.1.1.-]
K09913	5.64608e-06	4.4247e-06	0.999998	ppnP; purine/pyrimidine-nucleoside phosphorylase [EC:2.4.2.1 2.4.2.2]
K13043	5.6486e-06	4.13958e-06	0.999998	argF; N-succinyl-L-ornithine transcarbamylase [EC:2.1.3.11]
K06215	5.68411e-06	0.999999	3.20713e-06	pdxS, pdx1; pyridoxal 5'-phosphate synthase pdxS subunit [EC:4.3.3.6]
K02031	5.75079e-06	0.999998	4.17692e-06	ddpD; peptide/nickel transport system ATP-binding protein
K02441	5.87478e-06	3.80042e-06	0.999999	glpG; rhomboid protease GlpG [EC:3.4.21.105]
K03763	6.02423e-06	0.999999	3.1495e-06	polC; DNA polymerase III subunit alpha, Gram-positive type [EC:2.7.7.7]
K12243	6.04103e-06	4.07636e-06	0.999998	pchR; AraC family transcriptional regulator, transcriptional activator of the genes for pyochelin and ferripyochelin receptors
K09787	6.10944e-06	0.999999	2.84811e-06	K09787; uncharacterized protein
K06395	6.12602e-06	1	3.35632e-06	spoIIIAF; stage III sporulation protein AF
K14166	6.12602e-06	1	3.35632e-06	ycnJ; copper transport protein
K18218	6.1468e-06	4.34307e-06	0.999998	tet35; tetracycline resistance efflux pump
K17472	6.25561e-06	0.999999	2.81479e-06	cymR; Rrf2 family transcriptional regulator, cysteine metabolism repressor
K04042	6.32138e-06	0.999998	4.60508e-06	glmU; bifunctional UDP-N-acetylglucosamine pyrophosphorylase / glucosamine-1-phosphate N-acetyltransferase [EC:2.7.7.23 2.3.1.157]
K02904	6.34837e-06	0.999999	3.67618e-06	RP-L29, rpmC; large subunit ribosomal protein L29
K22316	6.37477e-06	1	2.81716e-06	rhnA-cobC; ribonuclease H / adenosylcobalamin/alpha-ribazole phosphatase [EC:3.1.26.4 3.1.3.73]
K00995	6.45223e-06	0.999998	4.52099e-06	pgsA, PGS1; CDP-diacylglycerol---glycerol-3-phosphate 3-phosphatidyltransferase [EC:2.7.8.5]
K11537	6.50002e-06	6.50002e-06	0.999998	xapB; MFS transporter, NHS family, xanthosine permease
K12266	6.51398e-06	5.63431e-06	0.999998	norR; anaerobic nitric oxide reductase transcription regulator
K01424	6.52201e-06	3.5443e-06	0.999999	E3.5.1.1, ansA, ansB; L-asparaginase [EC:3.5.1.1]
K02536	6.62143e-06	4.02719e-06	0.999998	lpxD; UDP-3-O-[3-hydroxymyristoyl] glucosamine N-acyltransferase [EC:2.3.1.191]
K06041	6.74877e-06	4.38357e-06	0.999998	kdsD, kpsF; arabinose-5-phosphate isomerase [EC:5.3.1.13]
K09977	6.76121e-06	4.47575e-06	0.999998	K09977; uncharacterized protein
K05541	6.83703e-06	4.73398e-06	0.999998	dusC; tRNA-dihydrouridine synthase C [EC:1.-.-.-]
K05595	6.96722e-06	3.66508e-06	0.999998	marC; multiple antibiotic resistance protein
K06205	7.03062e-06	5.12181e-06	0.999998	mioC; MioC protein
K19789	7.37989e-06	4.44239e-06	0.999998	radD; DNA repair protein RadD
K00343	7.50301e-06	0.999998	3.97031e-06	nuoN; NADH-quinone oxidoreductase subunit N [EC:7.1.1.2]
K03833	7.6856e-06	0.999999	4.07673e-06	selB, EEFSEC; selenocysteine-specific elongation factor
K02548	7.71828e-06	4.39333e-06	0.999998	menA; 1,4-dihydroxy-2-naphthoate polyprenyltransferase [EC:2.5.1.74]
K05995	7.75001e-06	5.09238e-06	0.999998	pepE; dipeptidase E [EC:3.4.13.21]
K01246	7.80221e-06	4.97589e-06	0.999998	tag; DNA-3-methyladenine glycosylase I [EC:3.2.2.20]
K04044	7.83442e-06	6.33857e-06	0.999997	hscA; molecular chaperone HscA
K03760	7.87277e-06	6.24662e-06	0.999997	eptA, pmrC; lipid A ethanolaminephosphotransferase [EC:2.7.8.43]
K05777	7.93799e-06	6.21391e-06	0.999998	ynjB; putative thiamine transport system substrate-binding protein
K03327	7.98462e-06	4.41171e-06	0.999999	TC.MATE, SLC47A, norM, mdtK, dinF; multidrug resistance protein, MATE family
K07740	8.01562e-06	5.52689e-06	0.999998	rsd; regulator of sigma D
K15633	8.11276e-06	5.187e-06	0.999998	gpmI; 2,3-bisphosphoglycerate-independent phosphoglycerate mutase [EC:5.4.2.12]
K01322	8.21734e-06	5.71678e-06	0.999997	PREP; prolyl oligopeptidase [EC:3.4.21.26]
K00797	8.24758e-06	0.999998	4.88408e-06	speE, SRM, SPE3; spermidine synthase [EC:2.5.1.16]
K06861	8.25519e-06	4.93166e-06	0.999998	lptB; lipopolysaccharide export system ATP-binding protein [EC:7.5.2.5]
K02026	8.25572e-06	0.999998	5.18363e-06	ABC.MS.P1; multiple sugar transport system permease protein
K22318	8.72777e-06	8.72777e-06	0.999998	oleB; cis-3-alkyl-4-acyloxetan-2-one decarboxylase [EC:4.1.1.114]
K07231	8.75553e-06	7.20044e-06	0.999997	K07231; putative iron-regulated protein
K09933	8.79486e-06	6.36813e-06	0.999997	mtfA; MtfA peptidase
K13540	8.82806e-06	1	5.79001e-06	cobIJ; precorrin-2 C20-methyltransferase / precorrin-3B C17-methyltransferase [EC:2.1.1.130 2.1.1.131]
K07321	8.83046e-06	1	4.83279e-06	cooC; CO dehydrogenase maturation factor
K05375	9.08637e-06	0.999999	4.79162e-06	mbtH, nocI; MbtH protein
K18989	9.11413e-06	7.08634e-06	0.999997	vexF; multidrug efflux pump
K16786	9.17287e-06	0.999999	5.86058e-06	ecfA1; energy-coupling factor transport system ATP-binding protein [EC:7.-.-.-]
K03832	9.18234e-06	5.19387e-06	0.999998	tonB; periplasmic protein TonB
K16150	9.33852e-06	0.999999	5.9983e-06	K16150; glycogen synthase [EC:2.4.1.11]
K07337	9.35109e-06	7.35747e-06	0.999997	K07337; penicillin-binding protein activator
K13789	9.41416e-06	0.999998	5.69238e-06	GGPS; geranylgeranyl diphosphate synthase, type II [EC:2.5.1.1 2.5.1.10 2.5.1.29]
K00677	9.44709e-06	5.41185e-06	0.999998	lpxA; UDP-N-acetylglucosamine acyltransferase [EC:2.3.1.129]
K06178	9.51037e-06	0.999998	5.71449e-06	rluB; 23S rRNA pseudouridine2605 synthase [EC:5.4.99.22]
K03112	9.69556e-06	8.46214e-06	0.999997	damX; DamX protein
K09800	9.70812e-06	5.9206e-06	0.999997	tamB; translocation and assembly module TamB
K06391	9.74866e-06	1	4.23622e-06	spoIIIAB; stage III sporulation protein AB
K19046	9.74866e-06	1	4.23622e-06	casB, cse2; CRISPR system Cascade subunit CasB
K12297	9.75154e-06	7.44128e-06	0.999997	rlmKL; 23S rRNA (guanine2069-N7)-methyltransferase / 23S rRNA (guanine2445-N2)-methyltransferase [EC:2.1.1.264 2.1.1.173]
K04116	9.92761e-06	1	4.36915e-06	aliA; cyclohexanecarboxylate-CoA ligase [EC:6.2.1.-]
K02483	1.00522e-05	0.999997	8.70158e-06	K02483; two-component system, OmpR family, response regulator
K03674	1.00522e-05	8.70158e-06	0.999997	grxA; glutaredoxin 1
K16294	1.00738e-05	1.00738e-05	0.999999	psrC; polysulfide reductase chain C
K16293	1.00738e-05	1.00738e-05	0.999999	psrB; polysulfide reductase chain B
K03503	1.0079e-05	7.88006e-06	0.999997	umuD; DNA polymerase V [EC:3.4.21.-]
K18968	1.01707e-05	6.80743e-06	0.999998	adrA; diguanylate cyclase [EC:2.7.7.65]
K23163	1.04933e-05	0.999998	6.39818e-06	sbp; sulfate/thiosulfate transport system substrate-binding protein
K02671	1.0569e-05	7.34801e-06	0.999997	pilV; type IV pilus assembly protein PilV
K06284	1.05856e-05	0.999999	5.08642e-06	abrB; AbrB family transcriptional regulator, transcriptional pleiotropic regulator of transition state genes
K07235	1.06195e-05	7.58486e-06	0.999997	tusD, dsrE; tRNA 2-thiouridine synthesizing protein D [EC:2.8.1.-]
K01834	1.08474e-05	0.999998	5.36249e-06	PGAM, gpmA; 2,3-bisphosphoglycerate-dependent phosphoglycerate mutase [EC:5.4.2.11]
K03523	1.08991e-05	0.999997	6.07595e-06	bioY; biotin transport system substrate-specific component
K05801	1.09513e-05	6.387e-06	0.999997	djlA; DnaJ like chaperone protein
K01551	1.10458e-05	0.999998	6.48466e-06	arsA, ASNA1, GET3; arsenite/tail-anchored protein-transporting ATPase [EC:7.3.2.7 7.3.-.-]
K02171	1.12448e-05	7.07641e-06	0.999997	blaI; BlaI family transcriptional regulator, penicillinase repressor
K07738	1.14611e-05	0.999996	8.67155e-06	nrdR; transcriptional repressor NrdR
K00955	1.15341e-05	0.999998	5.55764e-06	cysNC; bifunctional enzyme CysN/CysC [EC:2.7.7.4 2.7.1.25]
K00997	1.16513e-05	0.999996	7.77853e-06	acpS; holo-[acyl-carrier protein] synthase [EC:2.7.8.7]
K22044	1.17648e-05	0.999997	7.55636e-06	ybiO; moderate conductance mechanosensitive channel
K22479	1.17757e-05	7.09266e-06	0.999997	argA; N-acetyltransferase
K22757	1.18188e-05	9.16018e-06	0.999996	QCT, qpcT; glutaminyl-peptide cyclotransferase [EC:2.3.2.5]
K07775	1.19929e-05	0.999999	6.07495e-06	resD; two-component system, OmpR family, response regulator ResD
K03594	1.20372e-05	0.999997	6.90635e-06	bfr; bacterioferritin [EC:1.16.3.1]
K01637	1.20372e-05	6.90635e-06	0.999997	E4.1.3.1, aceA; isocitrate lyase [EC:4.1.3.1]
K07658	1.22724e-05	0.999999	5.46177e-06	phoB1, phoP; two-component system, OmpR family, alkaline phosphatase synthesis response regulator PhoP
K00452	1.24278e-05	1.01884e-05	0.999996	HAAO; 3-hydroxyanthranilate 3,4-dioxygenase [EC:1.13.11.6]
K01677	1.27661e-05	0.999999	6.74832e-06	E4.2.1.2AA, fumA; fumarate hydratase subunit alpha [EC:4.2.1.2]
K06416	1.28673e-05	0.999999	7.10839e-06	spoVS; stage V sporulation protein S
K07669	1.28849e-05	0.999999	6.38151e-06	mprA; two-component system, OmpR family, response regulator MprA
K00675	1.29619e-05	0.999998	6.97882e-06	nhoA; N-hydroxyarylamine O-acetyltransferase [EC:2.3.1.118]
K02450	1.29772e-05	1.06917e-05	0.999996	gspA; general secretion pathway protein A
K15554	1.30319e-05	0.999996	8.4494e-06	ssuC; sulfonate transport system permease protein
K11145	1.32195e-05	0.999998	6.0191e-06	mrnC; mini-ribonuclease III [EC:3.1.26.-]
K25044	1.32266e-05	1.32266e-05	0.999997	oleBC; cis-3-alkyl-4-acyloxetan-2-one decarboxylase / olefin beta-lactone synthetase [EC:4.1.1.114 6.1.3.1]
K16787	1.33907e-05	0.999998	8.26893e-06	ecfA2; energy-coupling factor transport system ATP-binding protein [EC:7.-.-.-]
K00131	1.33946e-05	8.98291e-06	0.999996	gapN; glyceraldehyde-3-phosphate dehydrogenase (NADP+) [EC:1.2.1.9]
K06213	1.3517e-05	8.74051e-06	0.999998	mgtE; magnesium transporter
K03317	1.35422e-05	1.03034e-05	0.999995	TC.CNT; concentrative nucleoside transporter, CNT family
K02230	1.36385e-05	0.999997	7.6405e-06	cobN; cobaltochelatase CobN [EC:6.6.1.2]
K01005	1.36455e-05	0.999996	8.20436e-06	tagT_U_V; polyisoprenyl-teichoic acid--peptidoglycan teichoic acid transferase [EC:2.7.8.-]
K21688	1.36928e-05	0.999999	6.09459e-06	rpfB; resuscitation-promoting factor RpfB
K09923	1.3723e-05	1.09225e-05	0.999996	K09923; uncharacterized protein
K01825	1.38973e-05	8.10619e-06	0.999997	fadB; 3-hydroxyacyl-CoA dehydrogenase / enoyl-CoA hydratase / 3-hydroxybutyryl-CoA epimerase / enoyl-CoA isomerase [EC:1.1.1.35 4.2.1.17 5.1.2.3 5.3.3.8]
K02049	1.43005e-05	0.999996	7.91912e-06	ABC.SN.A; NitT/TauT family transport system ATP-binding protein
K21552	1.43459e-05	9.52403e-06	0.999996	HOL; methyl halide transferase [EC:2.1.1.165]
K14699	1.43608e-05	0.999999	7.13295e-06	irtB, ybtQ; ATP-binding cassette, subfamily B, bacterial IrtB/YbtQ [EC:7.-.-.-]
K00979	1.43852e-05	7.17611e-06	0.999997	kdsB; 3-deoxy-manno-octulosonate cytidylyltransferase (CMP-KDO synthetase) [EC:2.7.7.38]
K00428	1.44175e-05	7.53279e-06	0.999996	E1.11.1.5; cytochrome c peroxidase [EC:1.11.1.5]
K21148	1.45783e-05	0.999999	6.73302e-06	cysM; [CysO sulfur-carrier protein]-thiocarboxylate-dependent cysteine synthase [EC:2.5.1.113]
K15519	1.46513e-05	9.76555e-06	0.999996	dck; deoxyadenosine/deoxycytidine kinase [EC:2.7.1.76 2.7.1.74]
K11933	1.49315e-05	1.49315e-05	0.999996	hcr; NADH oxidoreductase Hcr [EC:1.-.-.-]
K01798	1.54126e-05	1.31835e-05	0.999995	alr-murF; Alr-MurF fusion protein [EC:5.1.1.1 6.3.2.10]
K03773	1.55398e-05	8.83112e-06	0.999996	fklB; FKBP-type peptidyl-prolyl cis-trans isomerase FklB [EC:5.2.1.8]
K07699	1.55471e-05	0.999999	8.75774e-06	spo0A; two-component system, response regulator, stage 0 sporulation protein A
K06409	1.55471e-05	0.999999	8.75774e-06	spoVB; stage V sporulation protein B
K07723	1.55476e-05	0.999998	9.24384e-06	ndoAI; CopG family transcriptional regulator / antitoxin EndoAI
K04082	1.59903e-05	9.88863e-06	0.999996	hscB, HSCB, HSC20; molecular chaperone HscB
K01995	1.61764e-05	0.999996	9.10073e-06	livG; branched-chain amino acid transport system ATP-binding protein
K01042	1.61866e-05	0.999997	9.39122e-06	selA; L-seryl-tRNA(Ser) seleniumtransferase [EC:2.9.1.1]
K18893	1.62769e-05	1.05907e-05	0.999995	vcaM; ATP-binding cassette, subfamily B, multidrug efflux pump
K11258	1.64859e-05	1.45384e-05	0.999995	ilvM; acetolactate synthase II small subunit [EC:2.2.1.6]
K00756	1.66002e-05	0.999997	8.96921e-06	pdp; pyrimidine-nucleoside phosphorylase [EC:2.4.2.2]
K00557	1.66923e-05	1.26488e-05	0.999995	trmA; tRNA (uracil-5-)-methyltransferase [EC:2.1.1.35]
K10943	1.66923e-05	1.26488e-05	0.999995	flrC, fleR, flaM; two-component system, response regulator FlrC
K02028	1.68832e-05	0.999996	9.35237e-06	ABC.PA.A; polar amino acid transport system ATP-binding protein [EC:7.4.2.1]
K03314	1.73356e-05	1.53534e-05	0.999994	nhaB; Na+:H+ antiporter, NhaB family
K02655	1.7411e-05	1.23676e-05	0.999995	pilE; type IV pilus assembly protein PilE
K21757	1.75102e-05	0.999996	1.09367e-05	benM; LysR family transcriptional regulator, benzoate and cis,cis-muconate-responsive activator of ben and cat genes
K03281	1.76243e-05	1.10456e-05	0.999995	TC.CIC; chloride channel protein, CIC family
K11085	1.80783e-05	1.1835e-05	0.999994	msbA; ATP-binding cassette, subfamily B, bacterial MsbA [EC:7.5.2.6]
K03591	1.83799e-05	1.3008e-05	0.999995	ftsN; cell division protein FtsN
K05922	1.83823e-05	1.83823e-05	0.999997	hydB; quinone-reactive Ni/Fe-hydrogenase large subunit [EC:1.12.5.1]
K01597	1.83832e-05	1.0356e-05	0.999996	MVD, mvaD; diphosphomevalonate decarboxylase [EC:4.1.1.33]
K25766	1.88332e-05	1.88332e-05	0.999996	E3.2.1.216; kojibiose hydrolase [EC:3.2.1.216]
K19158	1.90829e-05	1.07153e-05	0.999995	yoeB; toxin YoeB [EC:3.1.-.-]
K14052	1.91095e-05	0.999998	1.17658e-05	puuP; putrescine importer
K25183	1.91149e-05	0.999999	1.05324e-05	ybhG; membrane fusion protein YbhG
K23876	1.91334e-05	0.999998	9.69093e-06	hgdC, fldI, hadI, lcdC; (R)-2-hydroxyacyl-CoA dehydratese activating ATPase [EC:5.6.1.9]
K06152	1.91344e-05	1.35768e-05	0.999994	E1.1.99.3G; gluconate 2-dehydrogenase gamma chain [EC:1.1.99.3]
K21071	1.9215e-05	0.999996	9.28211e-06	pfk, pfp; ATP-dependent phosphofructokinase / diphosphate-dependent phosphofructokinase [EC:2.7.1.11 2.7.1.90]
K14698	1.9438e-05	0.999999	9.4262e-06	irtA, ybtP; ATP-binding cassette, subfamily B, bacterial IrtA/YbtP [EC:7.-.-.-]
K06396	1.9438e-05	0.999999	9.4262e-06	spoIIIAG; stage III sporulation protein AG
K03924	1.96216e-05	1.17704e-05	0.999997	moxR; MoxR-like ATPase [EC:3.6.3.-]
K03921	1.96605e-05	1.43645e-05	0.999994	FAB2, SSI2, desA1; acyl-[acyl-carrier-protein] desaturase [EC:1.14.19.2 1.14.19.11 1.14.19.26]
K05501	1.97038e-05	1.3091e-05	0.999994	slmA, ttk; TetR/AcrR family transcriptional regulator
K14055	1.97208e-05	1.16339e-05	0.999995	uspE; universal stress protein E
K06173	1.97828e-05	0.999994	1.49669e-05	truA, PUS1; tRNA pseudouridine38-40 synthase [EC:5.4.99.12]
K15738	1.98119e-05	9.62349e-06	0.999998	uup; ABC transport system ATP-binding/permease protein
K00963	1.99971e-05	0.999994	1.35144e-05	UGP2, galU, galF; UTP--glucose-1-phosphate uridylyltransferase [EC:2.7.7.9]
K02568	2.02212e-05	1.71502e-05	0.999993	napB; nitrate reductase (cytochrome), electron transfer subunit
K03789	2.05716e-05	0.999994	1.39013e-05	rimI; [ribosomal protein S18]-alanine N-acetyltransferase [EC:2.3.1.266]
K22106	2.10069e-05	1.74337e-05	0.999994	fatR, bscR; TetR/AcrR family transcriptional regulator, repressor of fatR-cypB operon
K03153	2.12212e-05	0.999994	1.37936e-05	thiO; glycine oxidase [EC:1.4.3.19]
K02259	2.13213e-05	9.88908e-06	0.999996	COX15, ctaA; heme a synthase [EC:1.17.99.9]
K03741	2.13656e-05	0.999993	1.3765e-05	arsC; arsenate reductase (thioredoxin) [EC:1.20.4.4]
K03293	2.14158e-05	0.999999	1.1963e-05	TC.AAT; amino acid transporter, AAT family
K08681	2.14919e-05	0.999996	1.06859e-05	pdxT, pdx2; pyridoxal 5'-phosphate synthase pdxT subunit [EC:4.3.3.6]
K00682	2.20137e-05	0.999997	1.07368e-05	GGCT; gamma-glutamylcyclotransferase [EC:4.3.2.9]
K04074	2.21776e-05	0.999994	1.35893e-05	divIVA; cell division initiation protein
K00720	2.24969e-05	1	1.45231e-05	UGCG; ceramide glucosyltransferase [EC:2.4.1.80]
K07653	2.26061e-05	0.999999	9.51143e-06	mprB; two-component system, OmpR family, sensor histidine kinase MprB [EC:2.7.13.3]
K23078	2.27249e-05	2.27249e-05	0.999996	mqnK, menK; menaquinone C8-methyltransferase [EC:2.1.1.350]
K02241	2.28377e-05	1	1.20212e-05	comFB; competence protein ComFB
K06147	2.29198e-05	0.999993	1.47032e-05	ABCB-BAC; ATP-binding cassette, subfamily B, bacterial
K02188	2.29541e-05	0.999995	1.37215e-05	cbiD; cobalt-precorrin-5B (C1)-methyltransferase [EC:2.1.1.195]
K01996	2.40093e-05	0.999994	1.28691e-05	livF; branched-chain amino acid transport system ATP-binding protein
K10674	2.42279e-05	0.999998	1.02967e-05	ectD; ectoine hydroxylase [EC:1.14.11.55]
K08968	2.43904e-05	1.33205e-05	0.999994	msrC; L-methionine (R)-S-oxide reductase [EC:1.8.4.14]
K00611	2.50706e-05	0.999991	1.96401e-05	OTC, argF, argI; ornithine carbamoyltransferase [EC:2.1.3.3]
K07015	2.59585e-05	0.999996	1.49625e-05	yqeG; putative phosphatase [EC:3.1.3.-]
K09772	2.59772e-05	0.999994	1.31655e-05	sepF; cell division inhibitor SepF
K01604	2.5988e-05	0.999996	1.36055e-05	mmdA; methylmalonyl-CoA decarboxylase subunit alpha [EC:7.2.4.3]
K21903	2.61078e-05	0.999996	1.29725e-05	cadC, smtB; ArsR family transcriptional regulator, lead/cadmium/zinc/bismuth-responsive transcriptional repressor
K06966	2.61887e-05	2.08888e-05	0.999991	ppnN; pyrimidine/purine-5'-nucleotide nucleosidase [EC:3.2.2.10 3.2.2.-]
K00813	2.68764e-05	2.16486e-05	0.999991	aspC; aspartate aminotransferase [EC:2.6.1.1]
K07184	2.72045e-05	2.2165e-05	0.99999	ygiM; SH3 domain protein
K12146	2.73525e-05	2.73525e-05	0.999992	hyfR; hydrogenase-4 transcriptional activator
K09810	2.75988e-05	1.76031e-05	0.999992	lolD; lipoprotein-releasing system ATP-binding protein [EC:7.6.2.-]
K07131	2.78629e-05	0.999996	1.31607e-05	K07131; uncharacterized protein
K05927	2.79354e-05	2.79354e-05	0.999995	hydA; quinone-reactive Ni/Fe-hydrogenase small subunit [EC:1.12.5.1]
K02554	2.85586e-05	0.999997	1.31821e-05	mhpD; 2-keto-4-pentenoate hydratase [EC:4.2.1.80]
K16789	2.87358e-05	0.999997	1.82824e-05	thiT; thiamine transporter
K06212	2.91019e-05	2.13755e-05	0.999993	focA; formate transporter
K10907	2.96981e-05	0.999998	1.31408e-05	K10907; aminotransferase [EC:2.6.1.-]
K07236	3.00842e-05	1.83199e-05	0.999992	tusC, dsrF; tRNA 2-thiouridine synthesizing protein C
K25137	3.01157e-05	1.97909e-05	0.999991	rlmL; 23S rRNA (guanine2445-N2)-methyltransferase [EC:2.1.1.173]
K03315	3.01821e-05	2.07281e-05	0.99999	nhaC; Na+:H+ antiporter, NhaC family
K08483	3.04698e-05	0.999993	1.75026e-05	ptsI; phosphoenolpyruvate-protein phosphotransferase (PTS system enzyme I) [EC:2.7.3.9]
K07058	3.24963e-05	2.1149e-05	0.999998	K07058; membrane protein
K02014	3.25952e-05	1.69477e-05	0.999992	TC.FEV.OM; iron complex outermembrane recepter protein
K19246	3.2734e-05	3.2734e-05	0.999997	loxA; arachidonate 15-lipoxygenase [EC:1.13.11.33]
K00625	3.28774e-05	0.999994	1.58345e-05	pta; phosphate acetyltransferase [EC:2.3.1.8]
K21962	3.33692e-05	0.999999	1.42138e-05	acnR; TetR/AcrR family transcriptional regulator, transcriptional repressor of aconitase
K00788	3.35372e-05	0.99999	2.11895e-05	thiE; thiamine-phosphate pyrophosphorylase [EC:2.5.1.3]
K03668	3.39836e-05	2.27545e-05	0.999989	hslJ; heat shock protein HslJ
K09926	3.41667e-05	2.23804e-05	0.99999	K09926; uncharacterized protein
K08384	3.51059e-05	0.999997	1.66816e-05	spoVD; stage V sporulation protein D (sporulation-specific penicillin-binding protein)
K08981	3.56091e-05	2.10965e-05	0.99999	K08981; putative membrane protein
K21698	3.57965e-05	3.07546e-05	0.999988	aaeR; LysR family transcriptional regulator, transcriptional activator for aaeXAB operon
K06076	3.61137e-05	2.13071e-05	0.99999	fadL; long-chain fatty acid transport protein
K09907	3.62446e-05	3.14118e-05	0.999989	K09907; uncharacterized protein
K08312	3.71062e-05	2.88373e-05	0.999988	nudE; ADP-ribose diphosphatase [EC:3.6.1.-]
K02036	3.71062e-05	0.999988	2.88373e-05	pstB; phosphate transport system ATP-binding protein [EC:7.3.2.1]
K09763	3.74944e-05	0.999994	1.98692e-05	K09763; uncharacterized protein
K13012	3.78966e-05	3.31387e-05	0.999987	wbqP; O-antigen biosynthesis protein WbqP
K10236	3.80615e-05	0.999993	2.12875e-05	thuE, lpqY; trehalose/maltose transport system substrate-binding protein
K22476	3.80615e-05	0.999993	2.12875e-05	K22476; N-acetylglutamate synthase [EC:2.3.1.1]
K07092	3.81608e-05	0.999992	2.22387e-05	K07092; uncharacterized protein
K15973	3.81608e-05	0.999992	2.22387e-05	mhqR; MarR family transcriptional regulator, 2-MHQ and catechol-resistance regulon repressor
K03698	3.82293e-05	0.999995	1.72474e-05	cbf, cbf1; 3'-5' exoribonuclease [EC:3.1.-.-]
K18843	3.84855e-05	0.999994	1.78601e-05	hicB; antitoxin HicB
K23774	3.85516e-05	0.999995	2.25063e-05	ccpN; DeoR family transcriptional regulator, catabolite repression regulator
K21744	3.87868e-05	0.999991	2.17821e-05	tipA; MerR family transcriptional regulator, thiopeptide resistance regulator
K01843	3.89671e-05	0.999992	2.09649e-05	kamA; lysine 2,3-aminomutase [EC:5.4.3.2]
K01997	3.94566e-05	0.99999	2.0311e-05	livH; branched-chain amino acid transport system permease protein
K01902	4.09994e-05	2.42244e-05	0.999995	sucD; succinyl-CoA synthetase alpha subunit [EC:6.2.1.5]
K05785	4.10845e-05	2.3513e-05	0.99999	rfaH; transcriptional antiterminator RfaH
K18820	4.13886e-05	4.13886e-05	0.999988	agd31B; oligosaccharide 4-alpha-D-glucosyltransferase [EC:2.4.1.161]
K23675	4.20569e-05	0.999994	2.607e-05	fmnP, ribU; riboflavin transporter
K03885	4.22113e-05	2.20177e-05	0.999991	ndh; NADH:quinone reductase (non-electrogenic) [EC:1.6.5.9]
K20814	4.23632e-05	0.999995	2.03704e-05	dop; Pup amidohydrolase [EC:3.5.1.119]
K12525	4.24095e-05	3.71248e-05	0.999987	metL; bifunctional aspartokinase / homoserine dehydrogenase 2 [EC:2.7.2.4 1.1.1.3]
K15582	4.29339e-05	0.999989	2.51741e-05	oppC; oligopeptide transport system permease protein
K00299	4.36581e-05	0.99999	2.47386e-05	ssuE, msuE; FMN reductase [EC:1.5.1.38]
K16317	4.39599e-05	4.39599e-05	0.999993	trmY; tRNA (pseudouridine54-N1)-methyltransferase [EC:2.1.1.257]
K03710	4.41338e-05	0.999988	2.4345e-05	K03710; GntR family transcriptional regulator
K03417	4.43257e-05	3.21465e-05	0.999984	prpB; methylisocitrate lyase [EC:4.1.3.30]
K06879	4.4859e-05	2.46956e-05	0.999989	queF; 7-cyano-7-deazaguanine reductase [EC:1.7.1.13]
K09019	4.50944e-05	0.999993	2.35193e-05	rutE; 3-hydroxypropanoate dehydrogenase [EC:1.1.1.-]
K04046	4.60402e-05	3.41243e-05	0.999984	yegD; hypothetical chaperone protein
K03801	4.61284e-05	2.63617e-05	0.99999	lipB; lipoyl(octanoyl) transferase [EC:2.3.1.181]
K09966	4.70964e-05	2.83835e-05	0.999987	K09966; uncharacterized protein
K00563	4.84414e-05	3.51222e-05	0.999983	rlmA1; 23S rRNA (guanine745-N1)-methyltransferase [EC:2.1.1.187]
K03526	4.86192e-05	0.999985	3.49828e-05	gcpE, ispG; (E)-4-hydroxy-3-methylbut-2-enyl-diphosphate synthase [EC:1.17.7.1 1.17.7.3]
K03527	4.86192e-05	0.999985	3.49828e-05	ispH, lytB; 4-hydroxy-3-methylbut-2-en-1-yl diphosphate reductase [EC:1.17.7.4]
K01907	4.87021e-05	0.999988	2.98831e-05	AACS, acsA; acetoacetyl-CoA synthetase [EC:6.2.1.16]
K15553	4.90811e-05	0.999987	3.1124e-05	ssuA; sulfonate transport system substrate-binding protein
K00980	4.92464e-05	3.90334e-05	0.999982	tagD; glycerol-3-phosphate cytidylyltransferase [EC:2.7.7.39]
K23351	4.97797e-05	0.999999	2.28598e-05	gcdC, mmdC; glutaconyl-CoA/methylmalonyl-CoA decarboxylase subunit gamma
K16645	5.0724e-05	0.999998	2.23827e-05	hbhA; heparin binding hemagglutinin HbhA
K23734	5.0724e-05	0.999998	2.23827e-05	lipM; lipoyl(octanoyl) transferase [EC:2.3.1.181]
K07714	5.14159e-05	0.999994	3.32026e-05	atoC; two-component system, NtrC family, response regulator AtoC
K04769	5.14159e-05	0.999994	3.32026e-05	spoVT; AbrB family transcriptional regulator, stage V sporulation protein T
K06221	5.31019e-05	0.999988	2.60532e-05	dkgA; 2,5-diketo-D-gluconate reductase A [EC:1.1.1.346]
K03775	5.34292e-05	2.93267e-05	0.999985	slyD; FKBP-type peptidyl-prolyl cis-trans isomerase SlyD [EC:5.2.1.8]
K12242	5.37915e-05	1	3.49956e-05	pchC; pyochelin biosynthesis protein PchC
K00808	5.37915e-05	1	3.49956e-05	hss; homospermidine synthase [EC:2.5.1.44]
K00561	5.37915e-05	1	3.49956e-05	ermC, ermA; 23S rRNA (adenine-N6)-dimethyltransferase [EC:2.1.1.184]
K09011	5.39469e-05	3.4812e-05	0.999988	cimA; (R)-citramalate synthase [EC:2.3.3.21]
K07074	5.41966e-05	0.99999	3.32095e-05	K07074; uncharacterized protein
K21783	5.44133e-05	5.44133e-05	0.999983	pigJ, redX; beta-ketoacyl ACP synthase [EC:2.3.1.-]
K07705	5.53321e-05	3.88539e-05	0.999981	lytT, lytR; two-component system, LytTR family, response regulator LytT
K10804	5.74188e-05	3.28705e-05	0.999985	tesA; acyl-CoA thioesterase I [EC:3.1.2.- 3.1.2.2 3.1.1.2 3.1.1.5]
K01561	5.75401e-05	0.999992	2.96645e-05	dehH; haloacetate dehalogenase [EC:3.8.1.3]
K02086	5.77803e-05	0.99999	3.58143e-05	dnaD; DNA replication protein
K13634	5.80561e-05	3.723e-05	0.999983	cysB; LysR family transcriptional regulator, cys regulon transcriptional activator
K14287	5.8895e-05	3.93937e-05	0.999981	ybdL; methionine transaminase [EC:2.6.1.88]
K15525	5.98703e-05	0.999992	3.27242e-05	mshB; N-acetyl-1-D-myo-inositol-2-amino-2-deoxy-alpha-D-glucopyranoside deacetylase [EC:3.5.1.103]
K20866	5.99489e-05	4.42263e-05	0.999979	yihX; glucose-1-phosphatase [EC:3.1.3.10]
K01647	5.99516e-05	3.59482e-05	0.99999	CS, gltA; citrate synthase [EC:2.3.3.1]
K01772	5.99516e-05	3.59482e-05	0.99999	hemH, FECH; protoporphyrin/coproporphyrin ferrochelatase [EC:4.98.1.1 4.99.1.9]
K03683	5.9979e-05	3.62653e-05	0.999983	rnt; ribonuclease T [EC:3.1.13.-]
K07979	6.03149e-05	0.999992	2.96764e-05	ytrA; GntR family transcriptional regulator
K03778	6.0364e-05	3.43878e-05	0.999983	ldhA; D-lactate dehydrogenase [EC:1.1.1.28]
K21470	6.05941e-05	3.18463e-05	0.999984	ycbB; L,D-transpeptidase YcbB
K19091	6.09609e-05	0.999992	3.17203e-05	cas6; CRISPR-associated endoribonuclease Cas6 [EC:3.1.-.-]
K21567	6.15087e-05	0.999993	2.69527e-05	fnr; ferredoxin/flavodoxin---NADP+ reductase [EC:1.18.1.2 1.19.1.1]
K01610	6.1589e-05	3.03463e-05	0.999986	E4.1.1.49, pckA; phosphoenolpyruvate carboxykinase (ATP) [EC:4.1.1.49]
K00666	6.21683e-05	0.999982	3.9215e-05	K00666; fatty-acyl-CoA synthase [EC:6.2.1.-]
K03607	6.23668e-05	3.66833e-05	0.999984	proQ; ProP effector
K00016	6.31211e-05	0.999986	3.88638e-05	LDH, ldh; L-lactate dehydrogenase [EC:1.1.1.27]
K04486	6.35096e-05	0.99999	2.86677e-05	E3.1.3.15B; histidinol-phosphatase (PHP family) [EC:3.1.3.15]
K00570	6.35882e-05	0.999985	3.86499e-05	pmtA; phosphatidylethanolamine/phosphatidyl-N-methylethanolamine N-methyltransferase [EC:2.1.1.17 2.1.1.71]
K08722	6.37668e-05	4.87325e-05	0.999981	yfbR; 5'-deoxynucleotidase [EC:3.1.3.89]
K09895	6.44998e-05	4.4702e-05	0.999979	K09895; uncharacterized protein
K03343	6.46024e-05	6.46024e-05	0.999984	puo; putrescine oxidase [EC:1.4.3.10]
K22373	6.46941e-05	0.999995	3.15554e-05	larA; lactate racemase [EC:5.1.2.1]
K15777	6.50928e-05	0.999984	3.33509e-05	DODA; 4,5-DOPA dioxygenase extradiol [EC:1.13.11.-]
K21024	6.51513e-05	6.51513e-05	0.999983	bifA; c-di-GMP phosphodiesterase [EC:3.1.4.52]
K02029	6.52722e-05	0.999983	3.4149e-05	ABC.PA.P; polar amino acid transport system permease protein
K07277	6.58161e-05	3.929e-05	0.999982	SAM50, TOB55, bamA; outer membrane protein insertion porin family
K23777	6.67261e-05	0.999996	2.83052e-05	cecR; TetR/AcrR family transcriptional regulator, regulator of cefoperazone and chloramphenicol sensitivity
K01470	6.68018e-05	0.999981	4.24392e-05	E3.5.2.10; creatinine amidohydrolase [EC:3.5.2.10]
K03837	6.69543e-05	5.27404e-05	0.999981	sdaC; serine transporter
K07636	6.70832e-05	0.999978	4.29127e-05	phoR; two-component system, OmpR family, phosphate regulon sensor histidine kinase PhoR [EC:2.7.13.3]
K00432	7.27838e-05	4.52453e-05	0.99998	gpx, btuE, bsaA; glutathione peroxidase [EC:1.11.1.9]
K25141	7.3027e-05	0.999995	4.16151e-05	drrA; daunorubicin/doxorubicin transport system ATP-binding protein
K11163	7.32471e-05	0.999995	4.65501e-05	DHRS1; dehydrogenase/reductase SDR family member 1 [EC:1.1.-.-]
K13693	7.33298e-05	0.999982	4.49738e-05	gpgS; glucosyl-3-phosphoglycerate synthase [EC:2.4.1.266]
K18800	7.37432e-05	4.3564e-05	0.99998	ubiI; 2-polyprenylphenol 6-hydroxylase [EC:1.14.13.240]
K14949	7.5079e-05	0.999996	3.51619e-05	pknG; serine/threonine-protein kinase PknG [EC:2.7.11.1]
K06283	7.51594e-05	0.999992	4.31459e-05	spoIIID; putative DeoR family transcriptional regulator, stage III sporulation protein D
K06397	7.51594e-05	0.999992	4.31459e-05	spoIIIAH; stage III sporulation protein AH
K06379	7.51594e-05	0.999992	4.31459e-05	spoIIAB; stage II sporulation protein AB (anti-sigma F factor) [EC:2.7.11.1]
K06387	7.51594e-05	0.999992	4.31459e-05	spoIIR; stage II sporulation protein R
K06385	7.52623e-05	0.999992	4.54581e-05	spoIIP; stage II sporulation protein P
K02275	7.54681e-05	3.65333e-05	0.999984	coxB, ctaC; cytochrome c oxidase subunit II [EC:7.1.1.9]
K06394	7.57492e-05	0.999993	3.8861e-05	spoIIIAE; stage III sporulation protein AE
K07116	7.59929e-05	5.85737e-05	0.999974	pvdQ, quiP; acyl-homoserine-lactone acylase [EC:3.5.1.97]
K00015	7.62569e-05	0.999984	4.4341e-05	gyaR, GOR1; glyoxylate reductase [EC:1.1.1.26]
K19126	7.64495e-05	0.999993	3.68774e-05	casE, cse3; CRISPR system Cascade subunit CasE
K06383	7.64495e-05	0.999993	3.68774e-05	spoIIGA; stage II sporulation protein GA (sporulation sigma-E factor processing peptidase) [EC:3.4.23.-]
K06405	7.64495e-05	0.999993	3.68774e-05	spoVAC; stage V sporulation protein AC
K06012	7.64495e-05	0.999993	3.68774e-05	gpr; spore protease [EC:3.4.24.78]
K06976	7.65992e-05	0.999983	4.62679e-05	K06976; uncharacterized protein
K06438	7.74263e-05	0.999994	3.49929e-05	yqfD; similar to stage IV sporulation protein
K06407	7.74263e-05	0.999994	3.49929e-05	spoVAE; stage V sporulation protein AE
K06398	7.74263e-05	0.999994	3.49929e-05	spoIVA; stage IV sporulation protein A
K06406	7.74263e-05	0.999994	3.49929e-05	spoVAD; stage V sporulation protein AD
K06399	7.74263e-05	0.999994	3.49929e-05	spoIVB; stage IV sporulation protein B [EC:3.4.21.116]
K06382	7.74263e-05	0.999994	3.49929e-05	spoIIE; stage II sporulation protein E [EC:3.1.3.16]
K01758	7.90491e-05	4.42663e-05	0.99998	CTH; cystathionine gamma-lyase [EC:4.4.1.1]
K10911	8.11145e-05	8.11145e-05	0.999985	luxU; two-component system, phosphorelay protein LuxU
K20862	8.12071e-05	4.95019e-05	0.999978	yigB; FMN hydrolase / 5-amino-6-(5-phospho-D-ribitylamino)uracil phosphatase [EC:3.1.3.102 3.1.3.104]
K00453	8.13518e-05	4.84812e-05	0.999975	TDO2, kynA; tryptophan 2,3-dioxygenase [EC:1.13.11.11]
K05712	8.22661e-05	0.999987	3.87341e-05	mhpA; 3-(3-hydroxy-phenyl)propionate hydroxylase [EC:1.14.13.127]
K03528	8.24176e-05	5.88879e-05	0.999972	zipA; cell division protein ZipA
K07057	8.29865e-05	1	5.42281e-05	bpsA; N4-bis(aminopropyl)spermidine synthase [EC:2.5.1.128]
K00895	8.30823e-05	1	4.78553e-05	pfp, PFP; diphosphate-dependent phosphofructokinase [EC:2.7.1.90]
K09915	8.41946e-05	5.53027e-05	0.999975	K09915; uncharacterized protein
K05518	8.46727e-05	0.999992	3.9554e-05	rsbX; phosphoserine phosphatase RsbX [EC:3.1.3.3]
K24136	8.50301e-05	5.77307e-05	0.999979	pgdX; glutathione-dependent peroxiredoxin [EC:1.11.1.27]
K09685	8.63071e-05	0.999988	4.56136e-05	purR; purine operon repressor
K02361	8.70946e-05	0.999988	5.11512e-05	entC; isochorismate synthase [EC:5.4.4.2]
K05311	8.70946e-05	0.999988	5.11512e-05	cggR; central glycolytic genes regulator
K08161	8.72513e-05	0.999989	4.63395e-05	mdtG; MFS transporter, DHA1 family, multidrug resistance protein
K07571	8.77271e-05	0.99999	4.41017e-05	K07571; S1 RNA binding domain protein
K00772	8.79701e-05	0.999982	4.55223e-05	mtaP, MTAP; 5'-methylthioadenosine phosphorylase [EC:2.4.2.28]
K07799	8.84724e-05	0.99999	4.19691e-05	mdtA; membrane fusion protein, multidrug efflux system
K07105	8.84724e-05	0.99999	4.19691e-05	K07105; uncharacterized protein
K11179	9.07015e-05	5.47533e-05	0.999976	tusE, dsrC; tRNA 2-thiouridine synthesizing protein E [EC:2.8.1.-]
K06006	9.32233e-05	5.68592e-05	0.999971	cpxP, spy; periplasmic protein CpxP/Spy
K00872	9.38415e-05	5.37046e-05	0.999974	thrB; homoserine kinase [EC:2.7.1.39]
K06313	9.4388e-05	0.999992	5.41464e-05	ypeB; spore germination protein
K01678	9.48809e-05	0.99999	6.02775e-05	E4.2.1.2AB, fumB; fumarate hydratase subunit beta [EC:4.2.1.2]
K01356	9.55996e-05	0.999968	6.41494e-05	lexA; repressor LexA [EC:3.4.21.88]
K08219	9.611e-05	6.324e-05	0.999979	UMF2; MFS transporter, UMF2 family, putative MFS family transporter protein
K19271	9.64049e-05	6.36807e-05	0.999973	catA; chloramphenicol O-acetyltransferase type A [EC:2.3.1.28]
K04013	9.75155e-05	9.75155e-05	0.999974	nrfB; cytochrome c-type protein NrfB
K15342	9.82687e-05	0.999975	5.14223e-05	cas1; CRISP-associated protein Cas1
K00104	9.83529e-05	0.999975	4.9678e-05	glcD; glycolate dehydrogenase FAD-linked subunit [EC:1.1.99.14]
K00054	9.94933e-05	6.57076e-05	0.999969	mvaA; hydroxymethylglutaryl-CoA reductase [EC:1.1.1.88]
K07461	0.000100047	5.50912e-05	0.999973	K07461; putative endonuclease
K00252	0.000100047	5.50912e-05	0.999973	GCDH, gcdH; glutaryl-CoA dehydrogenase [EC:1.3.8.6]
K11018	0.000101007	0.000101007	0.999978	tlh; thermolabile hemolysin
K07227	0.000101723	0.000101723	0.999968	chuX; heme iron utilization protein
K07501	0.000103847	7.64059e-05	0.999963	K07501; 3'-5' exonuclease
K05851	0.000104334	6.72069e-05	0.999974	cyaA; adenylate cyclase, class 1 [EC:4.6.1.1]
K10921	0.000105033	0.000105033	0.999982	toxR; cholera toxin transcriptional activator
K07790	0.000105033	0.000105033	0.999982	pagO; putative membrane protein PagO
K01277	0.000105281	7.62845e-05	0.999975	DPP3; dipeptidyl-peptidase III [EC:3.4.14.4]
K10026	0.00010566	6.60311e-05	0.999969	queE; 7-carboxy-7-deazaguanine synthase [EC:4.3.99.3]
K07153	0.00010905	8.08453e-05	0.999962	hflD; high frequency lysogenization protein
K20468	0.000110473	0.999995	6.98805e-05	K20468; putative heme transporter
K11733	0.000110553	0.999988	6.53936e-05	lysP; lysine-specific permease
K06295	0.000110942	0.999989	5.89595e-05	gerKA; spore germination protein KA
K02229	0.000111341	0.999984	5.2594e-05	cobG; precorrin-3B synthase [EC:1.14.13.83]
K07304	0.000111465	5.86403e-05	0.999996	msrA; peptide-methionine (S)-S-oxide reductase [EC:1.8.4.11]
K24998	0.000114893	0.999996	5.21584e-05	fbiB; dehydro coenzyme F420 reductase / coenzyme F420-0:L-glutamate ligase / coenzyme F420-1:gamma-L-glutamate ligase [EC:1.3.8.17 6.3.2.31 6.3.2.34]
K22441	0.000115993	7.83899e-05	0.99996	paiA; diamine N-acetyltransferase [EC:2.3.1.57]
K09949	0.000116939	0.999982	5.26987e-05	lpxI; UDP-2,3-diacylglucosamine hydrolase [EC:3.6.1.54]
K04095	0.000117077	8.33285e-05	0.999958	fic, FICD, HYPE; cell filamentation protein, protein adenylyltransferase [EC:2.7.7.108]
K25151	0.000118452	8.27575e-05	0.999959	gldF; gliding motility-associated transport system permease protein
K07114	0.000119347	6.4504e-05	0.999968	yfbK; Ca-activated chloride channel homolog
K00467	0.000121794	0.999987	6.23751e-05	E1.13.12.4; lactate 2-monooxygenase [EC:1.13.12.4]
K03928	0.000123177	0.999977	5.80665e-05	yvaK; carboxylesterase [EC:3.1.1.1]
K20742	0.000123221	8.89192e-05	0.999957	ykfC; gamma-D-glutamyl-L-lysine dipeptidyl-peptidase [EC:3.4.14.13]
K01173	0.000123398	9.05497e-05	0.999955	ENDOG; endonuclease G, mitochondrial
K13527	0.000123633	0.999981	6.97197e-05	mpa; proteasome-associated ATPase
K01434	0.000123732	6.75756e-05	0.999965	pac; penicillin G amidase [EC:3.5.1.11]
K01599	0.000124192	6.34775e-05	0.999982	hemE, UROD; uroporphyrinogen decarboxylase [EC:4.1.1.37]
K22927	0.000124964	0.999983	6.05629e-05	gdpP; cyclic-di-AMP phosphodiesterase [EC:3.1.4.59]
K21677	0.000126271	0.999984	6.86851e-05	hpnE; hydroxysqualene dehydroxylase [EC:1.17.8.1]
K01463	0.000127166	8.54637e-05	0.999957	bshB1; N-acetylglucosamine malate deacetylase 1 [EC:3.5.1.-]
K03732	0.000128024	7.55169e-05	0.999964	rhlB; ATP-dependent RNA helicase RhlB [EC:3.6.4.13]
K02492	0.000128849	7.8789e-05	0.99997	hemA; glutamyl-tRNA reductase [EC:1.2.1.70]
K07484	0.000129475	7.34982e-05	0.999964	K07484; transposase
K18850	0.000130321	7.37818e-05	0.999964	ycfD; 50S ribosomal protein L16 3-hydroxylase [EC:1.14.11.47]
K15778	0.000130357	0.99997	6.90147e-05	pmm-pgm; phosphomannomutase / phosphoglucomutase [EC:5.4.2.8 5.4.2.2]
K13051	0.000130706	7.69823e-05	0.999962	ASRGL1, iaaA; L-asparaginase / beta-aspartyl-peptidase [EC:3.5.1.1 3.4.19.5]
K16203	0.000130807	0.999985	5.67699e-05	dppA1; D-amino peptidase [EC:3.4.11.-]
K07720	0.000130896	0.99998	6.02908e-05	yesN; two-component system, response regulator YesN
K01724	0.000133487	7.18274e-05	0.999966	PCBD, phhB; 4a-hydroxytetrahydrobiopterin dehydratase [EC:4.2.1.96]
K00196	0.000133717	1	6.14437e-05	cooF; anaerobic carbon-monoxide dehydrogenase iron sulfur subunit
K07678	0.000135006	8.34497e-05	0.999964	barA, gacS, varS; two-component system, NarL family, sensor histidine kinase BarA [EC:2.7.13.3]
K09929	0.000137914	0.00012288	0.999951	K09929; uncharacterized protein
K07166	0.000140117	0.999986	8.75718e-05	K07166; ACT domain-containing protein
K25152	0.000140558	0.000101908	0.999949	gldA; gliding motility-associated transport system ATP-binding protein
K19341	0.000144226	9.96285e-05	0.999956	nosY; Cu-processing system permease protein
K08296	0.000144408	8.25841e-05	0.999963	sixA; phosphohistidine phosphatase [EC:3.1.3.-]
K00231	0.0001478	0.999966	7.49192e-05	PPOX, hemY; protoporphyrinogen/coproporphyrinogen III oxidase [EC:1.3.3.4 1.3.3.15]
K01858	0.00014884	0.999963	9.09812e-05	INO1, ISYNA1; myo-inositol-1-phosphate synthase [EC:5.5.1.4]
K14063	0.000149636	0.999967	8.68415e-05	feaR; AraC family transcriptional regulator, positive regulator of tynA and feaB
K07496	0.000152114	0.999972	7.08905e-05	K07496; putative transposase
K01745	0.000156972	9.72647e-05	0.999952	hutH, HAL; histidine ammonia-lyase [EC:4.3.1.3]
K06177	0.000157679	0.000105682	0.999945	rluA; tRNA pseudouridine32 synthase / 23S rRNA pseudouridine746 synthase [EC:5.4.99.28 5.4.99.29]
K08084	0.000158007	9.78722e-05	0.999952	fimT; type IV fimbrial biogenesis protein FimT
K13633	0.000162118	0.999965	8.10898e-05	ftrA; AraC family transcriptional regulator, transcriptional activator FtrA
K06317	0.000162142	0.999983	8.90842e-05	bofA; inhibitor of the pro-sigma K processing machinery
K03575	0.000162142	8.90842e-05	0.999983	mutY; A/G-specific adenine glycosylase [EC:3.2.2.31]
K02594	0.00016337	0.999987	0.000101371	nifV; homocitrate synthase NifV [EC:2.3.3.14]
K15396	0.000165686	9.42349e-05	0.999955	trmJ; tRNA (cytidine32/uridine32-2'-O)-methyltransferase [EC:2.1.1.200]
K19125	0.000166132	0.999985	7.63478e-05	casD, cse5; CRISPR system Cascade subunit CasD
K00547	0.000166132	0.999985	7.63478e-05	mmuM, BHMT2; homocysteine S-methyltransferase [EC:2.1.1.10]
K19124	0.000166132	0.999985	7.63478e-05	casC, cse4; CRISPR system Cascade subunit CasC
K01163	0.000166971	0.999992	0.000105043	K01163; uncharacterized protein
K08154	0.000166983	0.000166983	0.999946	emrD; MFS transporter, DHA1 family, 2-module integral membrane pump EmrD
K00179	0.00016803	0.99997	9.89567e-05	iorA; indolepyruvate ferredoxin oxidoreductase, alpha subunit [EC:1.2.7.8]
K02588	0.000168599	0.999986	7.25111e-05	nifH; nitrogenase iron protein NifH
K00940	0.000168653	8.82319e-05	0.999994	ndk, NME; nucleoside-diphosphate kinase [EC:2.7.4.6]
K00260	0.000168774	0.999991	7.68689e-05	gudB, rocG; glutamate dehydrogenase [EC:1.4.1.2]
K10119	0.000169762	0.99996	9.75366e-05	msmG; raffinose/stachyose/melibiose transport system permease protein
K14136	0.000169829	0.999966	8.3256e-05	K14136; decaprenyl-phosphate phosphoribosyltransferase [EC:2.4.2.45]
K00835	0.00017087	0.000124792	0.99995	avtA; valine--pyruvate aminotransferase [EC:2.6.1.66]
K02038	0.000171359	0.999947	0.000113748	pstA; phosphate transport system permease protein
K02037	0.000171359	0.999947	0.000113748	pstC; phosphate transport system permease protein
K03795	0.000172286	0.999958	9.22776e-05	cbiX; sirohydrochlorin cobaltochelatase [EC:4.99.1.3]
K01658	0.000176423	0.000108041	0.999976	trpG; anthranilate synthase component II [EC:4.1.3.27]
K13571	0.000176775	0.999973	9.65969e-05	pafA; proteasome accessory factor A [EC:6.3.1.19]
K13570	0.000177234	0.999974	9.22202e-05	pup; prokaryotic ubiquitin-like protein Pup
K11472	0.000178771	0.999958	9.8242e-05	glcE; glycolate dehydrogenase FAD-binding subunit [EC:1.1.99.14]
K22299	0.000179261	0.999981	8.42534e-05	rghR; HTH-type transcriptional regulator, competence development regulator
K18346	0.000181611	0.999967	9.75059e-05	vanW; vancomycin resistance protein VanW
K22024	0.000182162	0.999975	0.000101359	pdxA2; 4-phospho-D-threonate 3-dehydrogenase / 4-phospho-D-erythronate 3-dehydrogenase [EC:1.1.1.408 1.1.1.409]
K05816	0.000182162	0.999975	0.000101359	ugpC; sn-glycerol 3-phosphate transport system ATP-binding protein [EC:7.6.2.10]
K11779	0.000182438	0.999975	9.5951e-05	fbiC; FO synthase [EC:2.5.1.147 4.3.1.32]
K22306	0.000182623	0.999976	9.65705e-05	gpgP; glucosyl-3-phosphoglycerate phosphatase [EC:3.1.3.85]
K04564	0.000183612	9.20015e-05	0.999977	SOD2; superoxide dismutase, Fe-Mn family [EC:1.15.1.1]
K09167	0.000184416	0.000109871	0.999944	K09167; uncharacterized protein
K02025	0.000188714	0.99995	9.79425e-05	ABC.MS.P; multiple sugar transport system permease protein
K01141	0.000189494	0.000127233	0.999938	sbcB, exoI; exodeoxyribonuclease I [EC:3.1.11.1]
K07167	0.00018994	0.000114845	0.999946	chrR; putative transcriptional regulator
K02665	0.000190319	0.000123538	0.999939	pilP; type IV pilus assembly protein PilP
K12513	0.00019226	0.00019226	0.999965	tadE; tight adherence protein E
K12514	0.00019226	0.00019226	0.999965	tadF; tight adherence protein F
K20455	0.000193577	0.000127049	0.999943	acnD; 2-methylcitrate dehydratase (2-methyl-trans-aconitate forming) [EC:4.2.1.117]
K09773	0.000199486	0.99994	0.000116639	ppsR; [pyruvate, water dikinase]-phosphate phosphotransferase / [pyruvate, water dikinase] kinase [EC:2.7.4.28 2.7.11.33]
K21495	0.000201567	0.999964	0.000110569	fitA; antitoxin FitA
K15899	0.000202816	0.000144176	0.999947	pseF; pseudaminic acid cytidylyltransferase [EC:2.7.7.81]
K03807	0.000203141	0.000152689	0.999936	ampE; AmpE protein
K07399	0.000203435	0.999945	0.000117115	resB, ccs1; cytochrome c biogenesis protein
K09817	0.000204709	0.99994	0.000120708	znuC; zinc transport system ATP-binding protein [EC:7.2.2.20]
K03496	0.000205032	9.50686e-05	1	parA, soj; chromosome partitioning protein
K09982	0.000205032	1	9.50686e-05	K09982; uncharacterized protein
K24648	0.000205911	0.99998	0.000120321	remB; extracellular matrix regulatory protein B
K01908	0.000206065	0.000119016	0.999938	ACSS3, prpE; propionyl-CoA synthetase [EC:6.2.1.17]
K22303	0.000206238	0.999981	0.000114133	atsK; alkyl sulfatase [EC:1.14.11.77]
K06714	0.000206331	0.999979	0.000126835	rocR; arginine utilization regulatory protein
K08976	0.000206652	0.000152929	0.999923	K08976; putative membrane protein
K05303	0.00020732	0.999982	0.000108258	K05303; O-methyltransferase [EC:2.1.1.-]
K03974	0.000207461	0.000148148	0.999937	pspF; psp operon transcriptional activator
K06202	0.000208052	0.000150274	0.999932	cyaY; iron-sulfur cluster assembly protein CyaY
K05521	0.000209085	0.999958	0.000106434	draG; ADP-ribosyl-[dinitrogen reductase] hydrolase [EC:3.2.2.24]
K06410	0.000209171	0.999983	0.000102678	spoVFA; dipicolinate synthase subunit A
K02452	0.000209655	0.00015543	0.999923	gspC; general secretion pathway protein C
K06402	0.000216597	0.999952	0.000105657	spoIVFB; stage IV sporulation protein FB [EC:3.4.24.-]
K02567	0.000217732	0.000158441	0.99993	napA; nitrate reductase (cytochrome) [EC:1.9.6.1]
K07025	0.000218683	0.000115427	0.999944	K07025; putative hydrolase of the HAD superfamily
K02277	0.000219208	0.000157156	0.99992	coxD, ctaF; cytochrome c oxidase subunit IV [EC:7.1.1.9]
K18700	0.000220832	0.999962	0.000118208	flK; fluoroacetyl-CoA thioesterase [EC:3.1.2.29]
K01657	0.000220832	0.000118208	0.999962	trpE; anthranilate synthase component I [EC:4.1.3.27]
K22136	0.000222817	0.000151284	0.999924	bshC; bacillithiol synthase
K10773	0.000226252	0.999935	0.000226252	NTHL1, nth; endonuclease III [EC:3.2.2.- 4.2.99.18]
K25026	0.000227313	0.999933	0.000133063	glk; glucokinase [EC:2.7.1.2]
K00638	0.000229488	0.000198615	0.999931	catB; chloramphenicol O-acetyltransferase type B [EC:2.3.1.28]
K10913	0.000230776	0.000230776	0.999948	hapR, luxR, litR; TetR/AcrR family transcriptional regulator, hemagglutinin/protease regulatory protein
K07237	0.000232371	0.000141897	0.999934	tusB, dsrH; tRNA 2-thiouridine synthesizing protein B
K00845	0.00023364	0.999944	0.000116865	glk; glucokinase [EC:2.7.1.2]
K00298	0.000233977	0.000233977	0.999927	ceo; N5-(carboxyethyl)ornithine synthase [EC:1.5.1.24]
K14335	0.000237068	0.999975	0.000127389	pimC; alpha-1,6-mannosyltransferase [EC:2.4.1.-]
K02617	0.000237283	0.000162636	0.999934	paaY; phenylacetic acid degradation protein
K19123	0.000237499	0.99997	0.000148341	casA, cse1; CRISPR system Cascade subunit CasA
K21416	0.000239674	0.999954	0.000148491	acoA; acetoin:2,6-dichlorophenolindophenol oxidoreductase subunit alpha [EC:1.1.1.-]
K25155	0.000239674	0.999954	0.000148491	evrB; viologen exporter family transport system permease protein
K02032	0.000240447	0.999928	0.00014291	ddpF; peptide/nickel transport system ATP-binding protein
K01848	0.000241166	0.999966	0.000113365	E5.4.99.2A, mcmA1; methylmalonyl-CoA mutase, N-terminal domain [EC:5.4.99.2]
K00099	0.000241559	0.999915	0.000179325	dxr; 1-deoxy-D-xylulose-5-phosphate reductoisomerase [EC:1.1.1.267]
K08217	0.000241832	0.999926	0.000145013	mef; MFS transporter, DHA3 family, macrolide efflux protein
K07713	0.000241888	0.999946	0.000143479	zraR, hydG; two-component system, NtrC family, response regulator HydG
K06222	0.000243418	0.999967	0.000108351	dkgB; 2,5-diketo-D-gluconate reductase B [EC:1.1.1.346]
K07138	0.000243555	0.999983	0.000133492	K07138; uncharacterized protein
K21397	0.000243555	0.999983	0.000133492	K21397; ABC transport system ATP-binding/permease protein
K09931	0.000244939	0.000169872	0.999912	K09931; uncharacterized protein
K24012	0.000246976	0.999943	0.00014499	acdAB; acetate---CoA ligase (ADP-forming) [EC:6.2.1.13]
K07640	0.000247553	0.000143669	0.999941	cpxA; two-component system, OmpR family, sensor histidine kinase CpxA [EC:2.7.13.3]
K18481	0.000248113	0.999985	0.000119595	mas; Mce-associated membrane protein
K07019	0.000249426	0.0001628	0.999917	K07019; uncharacterized protein
K13638	0.000250135	0.000237332	0.999914	zntR; MerR family transcriptional regulator, Zn(II)-responsive regulator of zntA
K13892	0.000251937	0.999986	0.00011319	gsiA; glutathione transport system ATP-binding protein
K03324	0.000253564	0.999936	0.000128583	yjbB; phosphate:Na+ symporter
K02056	0.000254624	0.999967	0.000145276	ABC.SS.A; simple sugar transport system ATP-binding protein [EC:7.5.2.-]
K11618	0.000254999	0.999965	0.000152588	liaR; two-component system, NarL family, response regulator LiaR
K08744	0.000256205	0.999932	0.000145269	CRLS; cardiolipin synthase (CMP-forming) [EC:2.7.8.41]
K00240	0.000262354	0.000156189	0.99996	sdhB, frdB; succinate dehydrogenase iron-sulfur subunit [EC:1.3.5.1]
K00176	0.0002635	0.999958	0.000163817	korD, oorD; 2-oxoglutarate ferredoxin oxidoreductase subunit delta [EC:1.2.7.3]
K00177	0.000267619	0.999969	0.000122923	korC, oorC; 2-oxoglutarate ferredoxin oxidoreductase subunit gamma [EC:1.2.7.3]
K18888	0.000273273	0.999936	0.000144084	efrB, efrF; ATP-binding cassette, subfamily B, multidrug efflux pump
K03824	0.000275675	0.99993	0.000139194	yhbS; putative acetyltransferase [EC:2.3.1.-]
K15580	0.0002761	0.999925	0.000149407	oppA, mppA; oligopeptide transport system substrate-binding protein
K02477	0.000279371	0.000172414	0.999909	K02477; two-component system, LytTR family, response regulator
K01849	0.000285645	0.999954	0.000137476	E5.4.99.2B, mcmA2; methylmalonyl-CoA mutase, C-terminal domain [EC:5.4.99.2]
K06080	0.000286024	0.000286024	0.999909	rcsF; RcsF protein
K24204	0.000294337	0.00020082	0.999926	hxpB; mannitol-1-/sugar-/sorbitol-6-/2-deoxyglucose-6-phosphatase [EC:3.1.3.22 3.1.3.23 3.1.3.50 3.1.3.68]
K06200	0.000296771	0.999919	0.000159692	cstA; carbon starvation protein
K02613	0.000299889	0.000172583	0.99991	paaE; ring-1,2-phenylacetyl-CoA epoxidase subunit PaaE
K11534	0.0003009	1	0.000188322	deoR; DeoR family transcriptional regulator, deoxyribose operon repressor
K07646	0.000301871	0.999906	0.000183659	kdpD; two-component system, OmpR family, sensor histidine kinase KdpD [EC:2.7.13.3]
K06019	0.000302682	0.99997	0.000173796	ppaX; pyrophosphatase PpaX [EC:3.6.1.1]
K01506	0.000302682	0.99997	0.000173796	davA; 5-aminopentanamidase [EC:3.5.1.30]
K06281	0.000302947	0.999969	0.000183122	hyaB, hybC; hydrogenase large subunit [EC:1.12.99.6]
K21947	0.000303763	1	0.000166348	ttuA; tRNA-5-methyluridine54 2-sulfurtransferase [EC:2.8.1.15]
K03933	0.000303763	1	0.000166348	cpbD; chitin-binding protein
K13592	0.000304278	0.999967	0.000192935	rcdA; regulator of CtrA degradation
K07718	0.000305391	0.999973	0.000156514	yesM; two-component system, sensor histidine kinase YesM [EC:2.7.13.3]
K07218	0.00030771	0.000201878	0.999904	nosD; nitrous oxidase accessory protein
K09942	0.000307899	1	0.000156337	K09942; uncharacterized protein
K24042	0.000308396	0.999975	0.000148514	yitJ; methionine synthase / methylenetetrahydrofolate reductase (NADH) [EC:2.1.1.13 1.5.1.54]
K03181	0.000310013	0.000203272	0.999899	ubiC; chorismate lyase [EC:4.1.3.40]
K01474	0.000318437	0.999928	0.000197566	hyuB; N-methylhydantoinase B [EC:3.5.2.14]
K00986	0.000319332	0.000203933	0.999891	ltrA; RNA-directed DNA polymerase [EC:2.7.7.49]
K00931	0.000329142	0.999904	0.000199161	proB; glutamate 5-kinase [EC:2.7.2.11]
K03451	0.000333713	0.000209113	0.999898	TC.BCT; betaine/carnitine transporter, BCCT family
K07161	0.000336214	0.999935	0.000158887	K07161; uncharacterized protein
K25153	0.000337392	0.000182042	0.999906	gldG; gliding motility-associatede transport system auxiliary component
K16698	0.000338949	0.000219515	0.999893	tuaG; teichuronic acid biosynthesis glycosyltransferase TuaG [EC:2.4.-.-]
K02423	0.000339047	0.999926	0.000184211	fliT; flagellar protein FliT
K25156	0.000339672	0.99995	0.000162375	evrA; viologen exporter family transport system ATP-binding protein
K25154	0.000342524	0.999952	0.000155284	evrC; viologen exporter family transport system permease protein
K01417	0.000345616	0.000313028	0.999879	MEP; extracellular elastinolytic metalloproteinase [EC:3.4.24.-]
K07735	0.000348396	0.000201223	0.999904	algH; putative transcriptional regulator
K22227	0.000351573	0.999967	0.000164135	ahbD; AdoMet-dependent heme synthase [EC:1.3.98.6]
K05786	0.00035439	0.000198398	0.999896	rarD; chloramphenicol-sensitive protein RarD
K02585	0.000356313	0.999968	0.000156044	nifB; nitrogen fixation protein NifB
K06436	0.000360416	0.999973	0.00020672	yabG; spore coat assemly protein
K04076	0.000361844	0.999974	0.000195764	lonB; ATP-dependent Lon protease [EC:3.4.21.53]
K01259	0.000362026	0.000222092	0.999881	pip; proline iminopeptidase [EC:3.4.11.5]
K01160	0.000366763	0.999953	0.000160105	rusA; crossover junction endodeoxyribonuclease RusA [EC:3.1.21.10]
K06209	0.00036743	0.999952	0.000204567	pheB; chorismate mutase [EC:5.4.99.5]
K23243	0.000369086	0.999977	0.000175531	rcnB; nickel/cobalt homeostasis protein
K03413	0.000371838	0.99989	0.000205691	cheY; two-component system, chemotaxis family, chemotaxis protein CheY
K03407	0.000375011	0.999895	0.000197708	cheA; two-component system, chemotaxis family, sensor kinase CheA [EC:2.7.13.3]
K12373	0.000375433	0.000237785	0.999872	HEXA_B; hexosaminidase [EC:3.2.1.52]
K11530	0.000376808	0.999951	0.000176444	lsrG; (4S)-4-hydroxy-5-phosphonooxypentane-2,3-dione isomerase [EC:5.3.1.32]
K25027	0.000378258	0.999961	0.0001683	btuC; cobalamin transport system permease protein
K07788	0.000378339	0.999952	0.000188929	mdtB; multidrug efflux pump
K14954	0.000378485	0.999982	0.000222547	lprG; lipoprotein LprG
K11261	0.000378726	0.999981	0.000235697	fwdE, fmdE; formylmethanofuran dehydrogenase subunit E [EC:1.2.7.12]
K15974	0.000379994	0.999984	0.00021012	emrR, mprA; MarR family transcriptional regulator, negative regulator of the multidrug operon emrRAB
K20074	0.000381365	0.999878	0.000226591	prpC, phpP; PPM family protein phosphatase [EC:3.1.3.16]
K16919	0.000383283	0.999985	0.000198377	ytrC_D; acetoin utilization transport system permease protein
K19955	0.00038551	0.999956	0.000171806	adh2; alcohol dehydrogenase [EC:1.1.1.-]
K08715	0.000387695	0.000321779	0.999878	IRPC; inward rectifier potassium channel
K01638	0.000389401	0.000219172	0.999888	aceB, glcB; malate synthase [EC:2.3.3.9]
K24305	0.000390324	0.000390324	0.999938	lea6; UDP-2-acetamido-4-(D-alanylamino)-2,4,6-trideoxy-alpha-D-mannopyranose hydrolase
K00631	0.000392579	0.00028948	0.999855	plsB; glycerol-3-phosphate O-acyltransferase [EC:2.3.1.15]
K03410	0.00039579	0.999924	0.000220562	cheC; chemotaxis protein CheC
K18702	0.000396133	0.999907	0.000225854	uctC; CoA:oxalate CoA-transferase [EC:2.8.3.19]
K01903	0.000397888	0.000240125	0.999917	sucC; succinyl-CoA synthetase beta subunit [EC:6.2.1.5]
K02557	0.000401526	0.00019449	0.999906	motB; chemotaxis protein MotB
K01740	0.000402063	0.000236753	0.999888	metY; O-acetylhomoserine (thiol)-lyase [EC:2.5.1.49]
K09706	0.000404224	0.999987	0.000166892	K09706; uncharacterized protein
K01523	0.000404657	0.999883	0.000234567	hisE; phosphoribosyl-ATP pyrophosphohydrolase [EC:3.6.1.31]
K06078	0.000404887	0.000317315	0.999868	lpp; murein lipoprotein
K24967	0.000406993	0.999908	0.000208915	nagR; GntR family transcriptional regulator, N-acetylglucosamine utilization regulator
K03585	0.000409103	0.000250479	0.99987	acrA, mexA, adeI, smeD, mtrC, cmeA; membrane fusion protein, multidrug efflux system
K06445	0.000414535	0.000254136	0.999873	fadE; acyl-CoA dehydrogenase [EC:1.3.99.-]
K00930	0.000419406	0.999859	0.000303208	argB; acetylglutamate kinase [EC:2.7.2.8]
K01150	0.000422494	0.000287182	0.999872	endA; deoxyribonuclease I [EC:3.1.21.1]
K15257	0.000433167	0.000291107	0.999853	cmoB; tRNA (mo5U34)-methyltransferase [EC:2.1.1.-]
K00180	0.000436213	0.999925	0.000228007	iorB; indolepyruvate ferredoxin oxidoreductase, beta subunit [EC:1.2.7.8]
K01096	0.000438403	0.000349075	0.999879	pgpB; phosphatidylglycerophosphatase B [EC:3.1.3.27 3.6.1.75 3.1.3.4 3.6.1.27]
K06306	0.000444896	0.999951	0.00027752	yaaH; spore germination protein
K24873	0.000444896	0.999951	0.00027752	hepT; heptaprenyl diphosphate synthase component 2 [EC:2.5.1.30]
K18904	0.000453236	0.999963	0.000214125	nodT, ameC; outer membrane protein, multidrug efflux system
K05776	0.000454054	0.000270547	0.999872	modF; molybdate transport system ATP-binding protein
K00374	0.000454877	0.999902	0.00021289	narI, narV; nitrate reductase gamma subunit [EC:1.7.5.1 1.7.99.-]
K10918	0.00045498	0.00045498	0.999915	aphB; LysR family transcriptional regulator, transcriptional activator AphB
K10922	0.00045498	0.00045498	0.999915	toxS; transmembrane regulatory protein ToxS
K00598	0.000457915	0.999906	0.000225431	tam; trans-aconitate 2-methyltransferase [EC:2.1.1.144]
K13671	0.000459644	0.999965	0.000203261	K13671; alpha-1,2-mannosyltransferase [EC:2.4.1.-]
K01970	0.000459644	0.999965	0.000203261	accD2; acyl-CoA carboxylase subunit beta [EC:6.4.1.-]
K06411	0.000459644	0.999965	0.000203261	spoVFB; dipicolinate synthase subunit B
K22314	0.000461653	0.000348464	0.999861	GGP; glucosinolate gamma-glutamyl hydrolase [EC:3.4.19.16]
K06207	0.000465141	0.000256703	1	typA, bipA; GTP-binding protein
K10238	0.000469135	0.999884	0.000283772	thuG, sugB; trehalose/maltose transport system permease protein
K01712	0.000470104	0.000290192	0.999847	hutU, UROC1; urocanate hydratase [EC:4.2.1.49]
K05985	0.000472604	0.99992	0.000252744	rnmV; ribonuclease M5 [EC:3.1.26.8]
K13924	0.000476024	0.000315628	0.999844	cheBR; two-component system, chemotaxis family, CheB/CheR fusion protein [EC:2.1.1.80 3.1.1.61]
K07086	0.000476562	0.000315614	0.999849	K07086; uncharacterized protein
K07662	0.000484754	0.000272818	0.999873	cpxR; two-component system, OmpR family, response regulator CpxR
K18927	0.000485934	0.000485934	0.99992	lldR; LysR family transcriptional regulator, L-lactate utilization regulator
K16651	0.000491612	1	0.000213179	pduX; L-threonine kinase [EC:2.7.1.177]
K09879	0.000491612	1	0.000213179	crtU, cruE; carotenoid phi-ring synthase / carotenoid chi-ring synthase [EC:1.3.99.39 1.3.99.40]
K24288	0.000498491	0.99994	0.000284893	meT1; MMP 1-O-methyltransferase [EC:2.1.1.365]
K08169	0.00049908	0.999936	0.000299411	yebQ; MFS transporter, DHA2 family, multidrug resistance protein
K23257	0.000501206	0.999933	0.000314645	yvgN; methylglyoxal/glyoxal reductase [EC:1.1.1.283 1.1.1.-]
K04744	0.000502697	0.000260483	0.999866	lptD, imp, ostA; LPS-assembly protein
K18887	0.000503782	0.999876	0.000270513	efrA, efrE; ATP-binding cassette, subfamily B, multidrug efflux pump
K05934	0.000504717	0.999921	0.000263018	cobJ, cbiH; precorrin-3B C17-methyltransferase / cobalt-factor III methyltransferase [EC:2.1.1.131 2.1.1.272]
K03786	0.000507074	0.000251507	0.999924	aroQ, qutE; 3-dehydroquinate dehydratase II [EC:4.2.1.10]
K07488	0.000508422	0.000367353	0.999823	K07488; transposase
K02072	0.000508464	0.999855	0.000269772	metI; D-methionine transport system permease protein
K19221	0.000510022	0.99983	0.000313174	cobA, btuR; cob(I)alamin adenosyltransferase [EC:2.5.1.17]
K00457	0.000511534	0.000306871	0.999833	HPD, hppD; 4-hydroxyphenylpyruvate dioxygenase [EC:1.13.11.27]
K03546	0.000518643	0.00032927	0.999823	sbcC, rad50; DNA repair protein SbcC/Rad50
K02242	0.000519136	0.000221967	0.999954	comFC; competence protein ComFC
K02071	0.00052412	0.999821	0.000330217	metN; D-methionine transport system ATP-binding protein
K02068	0.000525782	0.999917	0.000292586	STAR1, fetA; UDP-glucose/iron transport system ATP-binding protein
K02570	0.000526476	0.000433392	0.999806	napD; periplasmic nitrate reductase NapD
K06214	0.000528137	0.000317024	0.999866	csgG; curli production assembly/transport component CsgG
K07502	0.000530887	0.99992	0.000331511	yprB; uncharacterized protein
K22298	0.000533077	0.999956	0.00031887	smtB; ArsR family transcriptional regulator, zinc-responsive transcriptional repressor
K05841	0.000533511	0.999959	0.00030212	E2.4.1.173; sterol 3beta-glucosyltransferase [EC:2.4.1.173]
K16648	0.000536023	0.999961	0.000286232	aftD; arabinofuranan 3-O-arabinosyltransferase [EC:2.4.2.-]
K13626	0.000545194	0.999873	0.000315207	fliW; flagellar assembly factor FliW
K25495	0.000545211	0.000368214	0.999876	nimR; AraC family transcriptional regulator, regulator of nimT
K03342	0.000546844	0.999934	0.000250794	pabBC; para-aminobenzoate synthetase / 4-amino-4-deoxychorismate lyase [EC:2.6.1.85 4.1.3.38]
K01529	0.000546907	0.000354929	0.999835	yjjX; inosine/xanthosine triphosphatase [EC:3.6.1.73]
K12515	0.000547612	0.000547612	0.999895	tadG; tight adherence protein G
K07464	0.000548459	0.999897	0.000258979	cas4; CRISPR-associated exonuclease Cas4 [EC:3.1.12.1]
K02228	0.000554392	0.999905	0.000272618	cobF; precorrin-6A synthase [EC:2.1.1.152]
K07716	0.000556344	0.999967	0.000243317	pleC; two-component system, cell cycle sensor histidine kinase PleC [EC:2.7.13.3]
K06077	0.000559562	0.000347042	0.999814	slyB; outer membrane lipoprotein SlyB
K12543	0.000563059	0.000414567	0.999802	lapE; outer membrane protein, adhesin transport system
K04085	0.000564181	0.999823	0.000323645	tusA, sirA; tRNA 2-thiouridine synthesizing protein A [EC:2.8.1.-]
K06901	0.000564181	0.999823	0.000323645	pbuG, azgA, ghxP, ghxQ, adeQ; adenine/guanine/hypoxanthine permease
K20470	0.000568185	0.999973	0.000332267	mmpL3; trehalose monomycolate/heme transporter
K01835	0.000568462	0.000348811	0.999816	pgm; phosphoglucomutase [EC:5.4.2.2]
K12541	0.000568668	0.000369332	0.999815	lapB; ATP-binding cassette, subfamily C, bacterial LapB
K23773	0.000570401	0.000395057	0.999815	hdfR; LysR family transcriptional regulator, flagellar master operon regulator
K14339	0.000570617	0.999974	0.000313824	mptB; alpha-1,6-mannosyltransferase [EC:2.4.1.-]
K02618	0.000578068	0.000421744	0.999791	paaZ; oxepin-CoA hydrolase / 3-oxo-5,6-dehydrosuberyl-CoA semialdehyde dehydrogenase [EC:3.3.2.12 1.2.1.91]
K18851	0.000583403	0.999977	0.000279911	fbp; diacylglycerol O-acyltransferase / trehalose O-mycolyltransferase [EC:2.3.1.20 2.3.1.122]
K11912	0.000591765	0.999865	0.000308268	ppkA; serine/threonine-protein kinase PpkA [EC:2.7.11.1]
K01546	0.000594756	0.999838	0.000315721	kdpA; potassium-transporting ATPase potassium-binding subunit
K01548	0.000594828	0.999849	0.00029496	kdpC; potassium-transporting ATPase KdpC subunit
K01547	0.00059739	0.999826	0.000337846	kdpB; potassium-transporting ATPase ATP-binding subunit [EC:7.2.2.6]
K11942	0.000600191	0.00040638	0.999785	icmF; isobutyryl-CoA mutase [EC:5.4.99.13]
K02596	0.000607129	0.99998	0.000249611	nifX; nitrogen fixation protein NifX
K24116	0.000607699	0.999887	0.000335446	scmK; N-acetyl-S-(2-succino)cysteine monooxygenase [EC:1.14.-.-]
K21159	0.000610158	0.999876	0.00036519	sgcF, ncsF2, kedF; epoxide hydrolase
K00573	0.000612737	0.000335429	0.999832	E2.1.1.77, pcm; protein-L-isoaspartate(D-aspartate) O-methyltransferase [EC:2.1.1.77]
K19342	0.00061369	0.000419635	0.999795	nosL; copper chaperone NosL
K07586	0.000617981	0.999905	0.000282768	ygaC; uncharacterized protein
K03747	0.00062377	0.000352876	0.999832	smg; Smg protein
K14162	0.000630919	0.99982	0.000336946	dnaE2; error-prone DNA polymerase [EC:2.7.7.7]
K01697	0.000631583	0.000385947	0.999789	CBS; cystathionine beta-synthase [EC:4.2.1.22]
K03396	0.000635982	0.000635982	0.999789	gfa; S-(hydroxymethyl)glutathione synthase [EC:4.4.1.22]
K00917	0.000647196	0.999931	0.000377973	lacC; tagatose 6-phosphate kinase [EC:2.7.1.144]
K02039	0.000647831	0.999812	0.000373821	phoU; phosphate transport system protein
K07008	0.000648046	0.999935	0.000359067	egtC; gamma-glutamyl hercynylcysteine S-oxide hydrolase [EC:3.5.1.118]
K02363	0.000651097	0.999938	0.000341083	entE, dhbE, vibE, mxcE; 2,3-dihydroxybenzoate---[aryl-carrier protein] ligase [EC:6.3.2.14 6.2.1.71]
K06118	0.000651097	0.999938	0.000341083	SQD1, sqdB; UDP-sulfoquinovose synthase [EC:3.13.1.1]
K03300	0.000661256	0.999878	0.000373957	TC.CITMHS; citrate-Mg2+:H+ or citrate-Ca2+:H+ symporter, CitMHS family
K03721	0.000664269	0.000510797	0.999762	tyrR; transcriptional regulator of aroF, aroG, tyrA and aromatic amino acid transport
K05342	0.000665832	0.999894	0.000328403	treP; alpha,alpha-trehalose phosphorylase [EC:2.4.1.64]
K07000	0.000667283	0.000414834	0.999787	K07000; uncharacterized protein
K04749	0.000667437	0.999792	0.000384481	rsbV; anti-sigma B factor antagonist
K13668	0.000670249	0.999899	0.000314439	pimB; phosphatidyl-myo-inositol dimannoside synthase [EC:2.4.1.346]
K07651	0.000673754	0.999948	0.000292234	resE; two-component system, OmpR family, sensor histidine kinase ResE [EC:2.7.13.3]
K05548	0.000673754	0.999948	0.000292234	benK; MFS transporter, AAHS family, benzoate transport protein
K06877	0.000674593	0.999832	0.000342051	K06877; DEAD/DEAH box helicase domain-containing protein
K06940	0.000680794	0.000403708	0.999778	K06940; uncharacterized protein
K08306	0.000684786	0.000518588	0.999791	mltC; membrane-bound lytic murein transglycosylase C [EC:4.2.2.-]
K02073	0.000699175	0.999773	0.00041599	metQ; D-methionine transport system substrate-binding protein
K09978	0.000702093	0.000501891	0.999756	K09978; uncharacterized protein
K21606	0.000705111	0.000705111	0.999816	endo_I; endo-chitodextinase [EC:3.2.1.202]
K00091	0.000706517	1	0.000447658	E1.1.1.219; dihydroflavonol-4-reductase [EC:1.1.1.219]
K18578	0.000706898	1	0.000420874	CEL74A; xyloglucan-specific exo-beta-1,4-glucanase [EC:3.2.1.155]
K22847	0.000711328	1	0.000395683	cysK2; S-sulfo-L-cysteine synthase (3-phospho-L-serine-dependent) [EC:2.8.5.1]
K09920	0.000713116	0.000431708	0.999788	K09920; uncharacterized protein
K01659	0.000715546	0.000389446	0.999797	prpC; 2-methylcitrate synthase [EC:2.3.3.5]
K07270	0.000718427	0.000531146	0.999799	K07270; glycosyl transferase, family 25
K06884	0.000720077	0.999908	0.00042313	K06884; uncharacterized protein
K01262	0.000722183	0.000444429	0.999903	pepP; Xaa-Pro aminopeptidase [EC:3.4.11.9]
K02586	0.000722183	0.999903	0.000444429	nifD; nitrogenase molybdenum-iron protein alpha chain [EC:1.18.6.1]
K06197	0.000722183	0.999903	0.000444429	chaB; cation transport regulator
K02591	0.000726822	0.999921	0.000364999	nifK; nitrogenase molybdenum-iron protein beta chain [EC:1.18.6.1]
K16653	0.000727013	0.999853	0.000380099	dprE1; decaprenylphospho-beta-D-ribofuranose 2-oxidase [EC:1.1.98.3]
K07862	0.000728174	0.000486288	0.999768	sstT; serine/threonine transporter
K01493	0.000733043	0.000426024	0.999764	comEB; dCMP deaminase [EC:3.5.4.12]
K13589	0.000733496	0.999925	0.000347403	cpdR; two-component system, cell cycle response regulator CpdR
K15045	0.000734094	0.000734094	0.999871	RSAD2; radical S-adenosyl methionine domain-containing protein 2
K00162	0.000735626	0.000428289	0.999766	PDHB, pdhB; pyruvate dehydrogenase E1 component subunit beta [EC:1.2.4.1]
K00078	0.000736413	0.000537014	0.999721	DHDH; dihydrodiol dehydrogenase / D-xylose 1-dehydrogenase (NADP) [EC:1.3.1.20 1.1.1.179]
K21471	0.000738265	0.999849	0.000358339	cwlO; peptidoglycan DL-endopeptidase CwlO [EC:3.4.-.-]
K07668	0.00074389	0.999871	0.000439539	vicR; two-component system, OmpR family, response regulator VicR
K09950	0.000749366	0.000461787	0.999784	K09950; uncharacterized protein
K03367	0.000749708	0.999894	0.000367096	dltA; D-alanine--poly(phosphoribitol) ligase subunit 1 [EC:6.1.1.13]
K00360	0.00074989	1	0.000328755	nasB; assimilatory nitrate reductase electron transfer subunit [EC:1.7.99.-]
K18353	0.000754481	0.000529233	0.999714	vanJ; vancomycin resistance protein VanJ
K01460	0.000757662	0.000757662	0.99983	gsp; glutathionylspermidine amidase/synthetase [EC:3.5.1.78 6.3.1.8]
K05919	0.000761047	0.999886	0.000418602	dfx; superoxide reductase [EC:1.15.1.2]
K07044	0.000767163	0.999897	0.000381635	K07044; uncharacterized protein
K08964	0.000767365	0.999865	0.000381139	mtnB; methylthioribulose-1-phosphate dehydratase [EC:4.2.1.109]
K12955	0.000771573	1	0.000309049	ctpI; cation-transporting P-type ATPase I [EC:7.2.2.-]
K00216	0.000776349	0.999915	0.000347765	entA; 2,3-dihydro-2,3-dihydroxybenzoate dehydrogenase [EC:1.3.1.28]
K04073	0.000781217	0.999907	0.000347825	mhpF; acetaldehyde dehydrogenase [EC:1.2.1.10]
K02666	0.000783303	0.000542257	0.999713	pilQ; type IV pilus assembly protein PilQ
K09795	0.000786157	0.999934	0.000464378	K09795; uncharacterized protein
K06922	0.00078785	0.99993	0.00048987	K06922; uncharacterized protein
K11102	0.000791691	0.999941	0.000417222	gltP, gltT; proton glutamate symport protein
K17362	0.000795988	0.000681404	0.999757	ACOT13; acyl-coenzyme A thioesterase 13 [EC:3.1.2.-]
K07576	0.000802253	0.000452808	0.99975	K07576; metallo-beta-lactamase family protein
K02564	0.000808139	0.000423051	0.999766	nagB, GNPDA; glucosamine-6-phosphate deaminase [EC:3.5.99.6]
K00690	0.000814714	0.000513537	0.999773	E2.4.1.7; sucrose phosphorylase [EC:2.4.1.7]
K04338	0.000822411	0.000564531	0.999756	csgF; curli production assembly/transport component CsgF
K11924	0.000822924	0.999951	0.000355139	mntR; DtxR family transcriptional regulator, manganese transport regulator
K22305	0.000822924	0.999951	0.000355139	psp; phosphoserine phosphatase [EC:3.1.3.3]
K09906	0.000830855	0.000563794	0.999738	epmC; elongation factor P hydroxylase [EC:1.14.-.-]
K09914	0.000830855	0.000563794	0.999738	K09914; putative lipoprotein
K08993	0.000839672	0.000503144	0.999802	yhhL; putative membrane protein
K04762	0.000841108	0.000445789	0.999807	hslR; ribosome-associated heat shock protein Hsp15
K13063	0.000850779	0.999955	0.000523684	phzE; 2-amino-4-deoxychorismate synthase [EC:2.6.1.86]
K09820	0.000850779	0.999955	0.000523684	ABC.MN.A; manganese/iron transport system ATP-binding protein
K13635	0.000850872	0.999958	0.000494826	cbl; LysR family transcriptional regulator, cys regulon transcriptional activator
K19784	0.00085678	0.00051645	0.999719	chrR, NQR; chromate reductase, NAD(P)H dehydrogenase (quinone)
K02231	0.000859478	0.999693	0.000549106	cobP, cobU; adenosylcobinamide kinase / adenosylcobinamide-phosphate guanylyltransferase [EC:2.7.1.156 2.7.7.62]
K07813	0.000862484	0.999963	0.000441721	agrB; accessory gene regulator B
K09002	0.000862484	0.999963	0.000441721	csm3; CRISPR-associated protein Csm3
K03206	0.000865267	0.000608564	0.999792	azr; azobenzene reductase [EC:1.7.1.6]
K10237	0.000870348	0.999779	0.000523549	thuF, sugA; trehalose/maltose transport system permease protein
K07287	0.000874221	0.000531289	0.999722	bamC; outer membrane protein assembly factor BamC
K02663	0.00087883	0.000603264	0.999678	pilN; type IV pilus assembly protein PilN
K03840	0.000883096	0.000580976	0.999769	fldB; flavodoxin II
K23242	0.00090018	0.999804	0.000433896	mntP; manganese efflux pump family protein
K07004	0.000902002	0.000604697	0.999666	K07004; uncharacterized protein
K13979	0.000915901	0.000488741	0.99973	yahK; alcohol dehydrogenase (NADP+) [EC:1.1.1.2]
K01533	0.000919759	0.999729	0.00048928	copB; P-type Cu2+ transporter [EC:7.2.2.9]
K24126	0.000922013	0.999825	0.000526956	ahpC; lipoyl-dependent peroxiredoxin subunit C [EC:1.11.1.28]
K18939	0.000923093	0.99984	0.000483883	lmrA, yxaF; TetR/AcrR family transcriptional regulator, lmrAB and yxaGH operons repressor
K03690	0.000941652	0.000593106	0.999683	ubiJ; ubiquinone biosynthesis accessory factor UbiJ
K18912	0.000943656	0.999789	0.000563242	egtB; gamma-glutamyl hercynylcysteine S-oxide synthase [EC:1.14.99.50]
K24872	0.000943727	0.999904	0.000513476	yvoF; heptaprenylglycerol acetyltransferase [EC:2.3.1.-]
K07445	0.000946359	0.999887	0.000597895	K07445; putative DNA methylase
K09908	0.000948635	0.000541008	0.999742	K09908; uncharacterized protein
K18332	0.000949058	0.999909	0.000488002	hndD; NADP-reducing hydrogenase subunit HndD [EC:1.12.1.3]
K25028	0.000949058	0.999909	0.000488002	btuD; cobalamin transport system ATP-binding protein [EC:7.6.2.8]
K02616	0.000957296	0.999791	0.000472647	paaX; phenylacetic acid degradation operon negative regulatory protein
K06297	0.000957551	0.999914	0.000463758	gerKC; spore germination protein KC
K08351	0.00096925	0.999919	0.000440687	bisC; biotin/methionine sulfoxide reductase [EC:1.-.-.-]
K06203	0.000972183	0.000557616	0.999688	cysZ; CysZ protein
K05898	0.000998983	0.999847	0.000488186	kstD; 3-oxosteroid 1-dehydrogenase [EC:1.3.99.4]
K00116	0.00100687	0.000641584	0.999644	mqo; malate dehydrogenase (quinone) [EC:1.1.5.4]
K13010	0.00100928	0.999776	0.000540989	per, rfbE; perosamine synthetase [EC:2.6.1.102]
K07068	0.00101036	0.999785	0.00052077	K07068; uncharacterized protein
K23107	0.00102176	0.999733	0.000526515	yajO; 1-deoxyxylulose-5-phosphate synthase [EC:1.1.-.-]
K06950	0.00103271	0.000622968	0.999651	K06950; uncharacterized protein
K12351	0.00103472	0.00103472	0.99994	SMPD2; sphingomyelin phosphodiesterase 2 [EC:3.1.4.12]
K25140	0.00103554	0.999866	0.000595782	drrB; daunorubicin/doxorubicin transport system permease protein
K02497	0.00103724	0.999859	0.000625439	hemX; HemX protein
K02587	0.00103724	0.999859	0.000625439	nifE; nitrogenase molybdenum-cofactor synthesis protein NifE
K01081	0.00104214	0.999755	0.000498064	E3.1.3.5; 5'-nucleotidase [EC:3.1.3.5]
K13770	0.00104475	0.999828	0.000574519	ysiA, fadR; TetR/AcrR family transcriptional regulator, fatty acid metabolism regulator protein
K15581	0.00105042	0.999685	0.000631565	oppB; oligopeptide transport system permease protein
K07339	0.00105304	0.999791	0.000575414	hicA; mRNA interferase HicA [EC:3.1.-.-]
K03148	0.00105388	0.000823417	0.999663	thiF; sulfur carrier protein ThiS adenylyltransferase [EC:2.7.7.73]
K03380	0.00107379	0.000793877	0.999697	E1.14.13.7; phenol 2-monooxygenase (NADPH) [EC:1.14.13.7]
K02347	0.00107698	0.999759	0.000534725	polX, dpx; DNA polymerase (family X)
K06350	0.0010786	0.999836	0.000643448	kipA; antagonist of KipI
K03389	0.00108051	1	0.000647892	hdrB2; heterodisulfide reductase subunit B2 [EC:1.8.7.3 1.8.98.4 1.8.98.5 1.8.98.6]
K02233	0.00108315	0.999616	0.000679687	E2.7.8.26, cobS, cobV; adenosylcobinamide-GDP ribazoletransferase [EC:2.7.8.26]
K09991	0.00108951	0.999866	0.000533207	K09991; uncharacterized protein
K09693	0.00108951	0.999866	0.000533207	tagH; teichoic acid transport system ATP-binding protein [EC:7.5.2.4]
K03316	0.00109191	0.000612326	0.999674	TC.CPA1; monovalent cation:H+ antiporter, CPA1 family
K02584	0.00109954	0.999873	0.000508635	nifA; Nif-specific regulatory protein
K03436	0.00110406	0.999729	0.000577187	fruR2, fruR; DeoR family transcriptional regulator, fructose operon transcriptional repressor
K21741	0.00111036	0.000687232	0.999703	rclC; reactive chlorine resistance protein C
K23975	0.00111728	1	0.000538604	E2.8.1.16; L-aspartate semialdehyde sulfurtransferase [EC:2.8.1.16]
K05607	0.00111728	1	0.000538604	AUH; methylglutaconyl-CoA hydratase [EC:4.2.1.18]
K07283	0.00112947	0.000788669	0.999588	ydiY; putative salt-induced outer membrane protein
K11748	0.00113239	0.00073064	0.999659	kefG; glutathione-regulated potassium-efflux system ancillary protein KefG
K01468	0.00113924	0.000594763	0.999674	hutI, AMDHD1; imidazolonepropionase [EC:3.5.2.7]
K12442	0.0011424	1	0.000506414	ppsC; phthiocerol/phenolphthiocerol synthesis type-I polyketide synthase C [EC:2.3.1.292]
K01845	0.00114534	0.000544627	0.99979	hemL; glutamate-1-semialdehyde 2,1-aminomutase [EC:5.4.3.8]
K04761	0.00115456	0.000680344	0.999636	oxyR; LysR family transcriptional regulator, hydrogen peroxide-inducible genes activator
K01813	0.00116576	0.999912	0.000606217	rhaA; L-rhamnose isomerase [EC:5.3.1.14]
K01092	0.00116641	0.999637	0.000686245	E3.1.3.25, IMPA, suhB; myo-inositol-1(or 4)-monophosphatase [EC:3.1.3.25]
K08280	0.00116696	0.00116696	0.999809	wbbJ; lipopolysaccharide O-acetyltransferase [EC:2.3.1.-]
K06905	0.00117367	0.999724	0.000671577	K06905; uncharacterized protein
K00366	0.00117425	1	0.000476136	nirA; ferredoxin-nitrite reductase [EC:1.7.7.1]
K01521	0.00117425	1	0.000476136	cdh; CDP-diacylglycerol pyrophosphatase [EC:3.6.1.26]
K22705	0.00117425	1	0.000476136	hpnP; hopanoid C-2 methylase [EC:2.1.1.-]
K02471	0.00117448	0.999747	0.000712549	bacA, bclA; vitamin B12/bleomycin/antimicrobial peptide transport system ATP-binding/permease protein
K07028	0.00117704	0.999697	0.000706	K07028; uncharacterized protein
K08984	0.0011783	0.000812695	0.999594	yjdF; putative membrane protein
K00824	0.00119327	0.999692	0.000610056	dat; D-alanine transaminase [EC:2.6.1.21]
K01823	0.001197	0.000713398	0.999597	idi, IDI; isopentenyl-diphosphate Delta-isomerase [EC:5.3.3.2]
K08086	0.00119901	0.000694836	0.999637	fimV; pilus assembly protein FimV
K02553	0.001201	0.000808253	0.999549	rraA, menG; regulator of ribonuclease activity A
K04656	0.00121806	0.999718	0.000592564	hypF; hydrogenase maturation protein HypF
K04653	0.00122221	0.999728	0.000572255	hypC; hydrogenase expression/formation protein HypC
K21556	0.00122407	0.00084145	0.999621	malR; CRP/FNR family transcriptional regulator, polysaccharide utilization system transcription regulator
K07491	0.00123267	0.000620266	0.999653	rayT; REP-associated tyrosine transposase
K06287	0.00123884	0.999578	0.000826861	yhdE; nucleoside triphosphate pyrophosphatase [EC:3.6.1.-]
K15067	0.00125604	0.000891253	0.999597	amnD; 2-aminomuconate deaminase [EC:3.5.99.5]
K07238	0.00126828	0.999647	0.000653628	TC.ZIP, zupT, ZRT3, ZIP2; zinc transporter, ZIP family
K06403	0.00127045	0.99993	0.000777543	spoVAA; stage V sporulation protein AA
K16188	0.00127104	0.999935	0.000734978	ytpB; tetraprenyl-beta-curcumene synthase [EC:4.2.3.130]
K02803	0.00127104	0.999935	0.000734978	nagEb; N-acetylglucosamine PTS system EIIB component [EC:2.7.1.193]
K00161	0.00127188	0.000668934	0.999625	PDHA, pdhA; pyruvate dehydrogenase E1 component subunit alpha [EC:1.2.4.1]
K02100	0.00127253	0.000952075	0.999547	araE; MFS transporter, SP family, arabinose:H+ symporter
K14952	0.00127718	0.999939	0.000694705	namH; UDP-MurNAc hydroxylase
K04655	0.00127871	0.999678	0.000650254	hypE; hydrogenase expression/formation protein HypE
K07101	0.00128427	0.000904133	0.999536	K07101; uncharacterized protein
K01531	0.00128936	0.999716	0.000744647	mgtA, mgtB; P-type Mg2+ transporter [EC:7.2.2.14]
K20974	0.00129362	0.000744717	0.999584	K20974; two-component system, sensor histidine kinase [EC:2.7.13.3]
K16652	0.0012946	0.99976	0.000635137	dprE2; decaprenylphospho-beta-D-erythro-pentofuranosid-2-ulose 2-reductase [EC:1.1.1.333]
K00198	0.00130643	0.999946	0.000620554	cooS, acsA; anaerobic carbon-monoxide dehydrogenase catalytic subunit [EC:1.2.7.4]
K13582	0.00130643	0.999946	0.000620554	podJ; localization factor PodJL
K15790	0.00130643	0.999946	0.000620554	nifQ; nitrogen fixation protein NifQ
K07110	0.00130643	0.999946	0.000620554	ramB; XRE family transcriptional regulator, fatty acid utilization regulator
K17829	0.00132974	0.999949	0.000586453	ccrA; crotonyl-CoA reductase [EC:1.3.1.86]
K04079	0.00132999	0.000649895	0.999658	HSP90A, htpG; molecular chaperone HtpG
K06176	0.00133115	0.000927681	0.999494	truD, PUS7; tRNA pseudouridine13 synthase [EC:5.4.99.27]
K00370	0.00133263	0.999664	0.000715578	narG, narZ, nxrA; nitrate reductase / nitrite oxidoreductase, alpha subunit [EC:1.7.5.1 1.7.99.-]
K03605	0.00135004	0.999642	0.000812237	hyaD, hybD; hydrogenase maturation protease [EC:3.4.23.-]
K03656	0.00135065	0.00075039	0.999594	rep; ATP-dependent DNA helicase Rep [EC:5.6.2.4]
K09928	0.00135578	0.000907875	0.999484	K09928; uncharacterized protein
K22879	0.00136506	0.999843	0.00080903	hpyO; FAD-dependent urate hydroxylase [EC:1.14.13.113]
K07692	0.00136524	0.999851	0.000769408	degU; two-component system, NarL family, response regulator DegU
K06423	0.00136524	0.999851	0.000769408	sspF; small acid-soluble spore protein F (minor alpha/beta-type SASP)
K06903	0.00136596	0.999679	0.000759589	K06903; uncharacterized protein
K09766	0.00136922	0.999834	0.000850628	K09766; uncharacterized protein
K06408	0.00137874	0.999867	0.000695731	spoVAF; stage V sporulation protein AF
K03433	0.00138313	0.999767	0.00072066	psmB, prcB; proteasome beta subunit [EC:3.4.25.1]
K05526	0.0013854	0.000901522	0.999561	astE; succinylglutamate desuccinylase [EC:3.5.1.96]
K03722	0.00139195	0.999559	0.000776316	dinG; ATP-dependent DNA helicase DinG [EC:5.6.2.3]
K05822	0.00139216	0.999874	0.000661508	dapH, dapD; tetrahydrodipicolinate N-acetyltransferase [EC:2.3.1.89]
K02457	0.0013955	0.000853533	0.999548	gspH; general secretion pathway protein H
K06285	0.0014101	0.99988	0.000628921	mtrB; transcription attenuation protein (tryptophan RNA-binding attenuator protein)
K09939	0.00141087	0.000947237	0.999537	K09939; uncharacterized protein
K09973	0.00143688	0.000903661	0.999495	K09973; uncharacterized protein
K13683	0.00144589	0.00122034	0.999466	wcaE; putative colanic acid biosynthesis glycosyltransferase WcaE [EC:2.4.-.-]
K21401	0.00144593	0.999705	0.000795497	menJ; menaquinone-9 beta-reductase [EC:1.3.99.38]
K11166	0.0014539	0.0014539	0.999583	DHRS7B; dehydrogenase/reductase SDR family member 7B [EC:1.1.-.-]
K03606	0.00145564	0.00130872	0.999518	wcaJ; undecaprenyl-phosphate glucose phosphotransferase [EC:2.7.8.31]
K08726	0.0014628	0.999749	0.000817404	EPHX2; soluble epoxide hydrolase / lipid-phosphate phosphatase [EC:3.3.2.10 3.1.3.76]
K03598	0.00147368	0.000972415	0.999488	rseB; sigma-E factor negative regulatory protein RseB
K02592	0.00148418	0.999807	0.000835718	nifN; nitrogenase molybdenum-iron protein NifN
K02650	0.00148918	0.000894362	0.999505	pilA; type IV pilus assembly protein PilA
K00951	0.00149556	0.999535	0.000909918	relA; GTP pyrophosphokinase [EC:2.7.6.5]
K07652	0.00150489	0.999802	0.000656133	vicK; two-component system, OmpR family, sensor histidine kinase VicK [EC:2.7.13.3]
K07552	0.00151339	0.000838689	0.99956	bcr, tcaB; MFS transporter, DHA1 family, multidrug resistance protein
K16841	0.00152098	0.999628	0.000830155	hpxA; allantoin racemase [EC:5.1.99.3]
K01500	0.00152205	0.999775	0.000792594	fchA; methenyltetrahydrofolate cyclohydrolase [EC:3.5.4.9]
K09897	0.00152858	0.00101511	0.99957	K09897; uncharacterized protein
K01444	0.00154175	0.0011513	0.99943	AGA, aspG; N4-(beta-N-acetylglucosaminyl)-L-asparaginase [EC:3.5.1.26]
K00885	0.00155134	0.00155134	0.999613	nanK; N-acylmannosamine kinase [EC:2.7.1.60]
K02221	0.00155287	0.999452	0.000995637	yggT; YggT family protein
K02391	0.00156645	0.999524	0.000876636	flgF; flagellar basal-body rod protein FlgF
K01087	0.00157529	0.999593	0.000795187	otsB; trehalose 6-phosphate phosphatase [EC:3.1.3.12]
K08973	0.0015898	0.000825035	0.999531	hemJ; protoporphyrinogen IX oxidase [EC:1.3.99.-]
K09707	0.0016007	0.00100492	0.99956	K09707; uncharacterized protein
K06946	0.00160645	0.0012974	0.999537	K06946; uncharacterized protein
K02475	0.00160645	0.0012974	0.999537	K02475; two-component system, CitB family, response regulator
K13598	0.00160978	0.000935721	0.999465	ntrY; two-component system, NtrC family, nitrogen regulation sensor histidine kinase NtrY [EC:2.7.13.3]
K04654	0.00161213	0.999581	0.000865425	hypD; hydrogenase expression/formation protein HypD
K00147	0.0016143	0.999442	0.00103692	proA; glutamate-5-semialdehyde dehydrogenase [EC:1.2.1.41]
K01250	0.00162691	0.00162691	0.999527	rihA; pyrimidine-specific ribonucleoside hydrolase [EC:3.2.2.-]
K01271	0.00162861	0.999477	0.000925459	pepQ; Xaa-Pro dipeptidase [EC:3.4.13.9]
K07335	0.00163207	0.999541	0.000814388	bmpA, bmpB, tmpC; basic membrane protein A and related proteins
K21164	0.00165098	1	0.00105929	sgcE7, ncsE7, kedE7; enediyne biosynthesis protein E7
K20420	0.00165098	1	0.00105929	ncsB3; 2-hydroxy-5-methyl-1-naphthoate 7-hydroxylase [EC:1.14.15.31]
K00596	0.00165764	1	0.00093691	E4.1.1.64; 2,2-dialkylglycine decarboxylase (pyruvate) [EC:4.1.1.64]
K04488	0.00166983	0.999418	0.00101703	iscU, nifU; nitrogen fixation protein NifU and related proteins
K10187	0.0016749	1	0.000881097	cyc2; germacradienol/geosmin synthase [EC:4.2.3.22 4.2.3.75 4.1.99.16]
K03667	0.00167572	0.999481	0.000909361	hslU; ATP-dependent HslUV protease ATP-binding subunit HslU
K24302	0.0016845	0.0016845	0.999951	lea2; UDP-N-acetylbacillosamine transaminase [EC:2.6.1.34]
K08602	0.00169212	0.999441	0.00101579	pepF, pepB; oligoendopeptidase F [EC:3.4.24.-]
K13687	0.0016945	0.999851	0.000975267	aftB; arabinofuranosyltransferase [EC:2.4.2.-]
K07791	0.00169596	0.00152907	0.999381	dcuA; anaerobic C4-dicarboxylate transporter DcuA
K08260	0.0016998	0.99986	0.00092534	cbiZ; adenosylcobinamide hydrolase [EC:3.5.1.90]
K03574	0.00170013	0.999368	0.00129038	mutT, NUDT15, MTH2; 8-oxo-dGTP diphosphatase [EC:3.6.1.55]
K13057	0.00170172	1	0.000828589	treT; trehalose synthase [EC:2.4.1.245]
K13587	0.00170201	0.999493	0.00100267	cckA; two-component system, cell cycle sensor histidine kinase and response regulator CckA [EC:2.7.13.3]
K18472	0.00172892	0.999875	0.000832845	accD6; acetyl-CoA/propionyl-CoA carboxylase carboxyl transferase subunit [EC:6.4.1.2 6.4.1.3 2.1.3.15]
K21478	0.00173037	0.00120363	0.999437	icaB; poly-beta-1,6-N-acetyl-D-glucosamine N-deacetylase [EC:3.5.1.-]
K07082	0.0017383	0.000779193	1	K07082; UPF0755 protein
K08884	0.0017383	1	0.000779193	K08884; serine/threonine protein kinase, bacterial [EC:2.7.11.1]
K07704	0.0017529	0.999882	0.000790042	lytS; two-component system, LytTR family, sensor histidine kinase LytS [EC:2.7.13.3]
K04720	0.00175596	0.999619	0.000980653	cobD; threonine-phosphate decarboxylase [EC:4.1.1.81]
K02496	0.00175665	0.00102603	0.999446	hemX; uroporphyrin-III C-methyltransferase [EC:2.1.1.107]
K15523	0.00176492	0.999503	0.0010082	FN3KRP; protein-ribulosamine 3-kinase [EC:2.7.1.172]
K14059	0.00176615	0.999499	0.000909701	int; integrase
K09890	0.00176729	0.00148106	0.999376	arfA; alternative ribosome-rescue factor
K06958	0.00177048	0.999477	0.000946729	rapZ; RNase adapter protein RapZ
K04018	0.0017714	0.0017714	0.999549	nrfG; formate-dependent nitrite reductase complex subunit NrfG
K00946	0.00177217	0.000977206	0.999534	thiL; thiamine-monophosphate kinase [EC:2.7.4.16]
K18277	0.00178143	0.00165949	0.999374	tmm; trimethylamine monooxygenase [EC:1.14.13.148]
K02217	0.00178293	0.00117619	0.99933	ftnA, ftn; ferritin [EC:1.16.3.2]
K25288	0.00178331	0.999889	0.000749386	fhuB, ftsC, siuB; ferric hydroxamate/heme transport system permease protein
K00382	0.00178331	0.000749386	0.999889	DLD, lpd, pdhD; dihydrolipoyl dehydrogenase [EC:1.8.1.4]
K22719	0.00178458	0.00101321	0.999469	envC; murein hydrolase activator
K03597	0.00180986	0.00115395	0.999373	rseA; sigma-E factor negative regulatory protein RseA
K20919	0.00181391	0.00181391	0.999624	vpsR, cpsR; sigma-54 dependent transcriptional regulator, positive regulator of biofilm formation
K24343	0.00181391	0.00181391	0.999624	flgT; flagellar H-ring protein FlgT
K00688	0.00184269	0.999318	0.00117888	PYG, glgP; glycogen phosphorylase [EC:2.4.1.1]
K07217	0.00184425	0.999609	0.00091472	K07217; Mn-containing catalase
K14682	0.00185713	0.00124697	0.99932	argAB; amino-acid N-acetyltransferase [EC:2.3.1.1]
K03548	0.00185713	0.00124697	0.99932	perM; putative permease
K15894	0.00187057	0.00122198	0.999317	pseB, wbjB; UDP-N-acetylglucosamine 4,6-dehydratase/5-epimerase [EC:4.2.1.115 5.1.3.-]
K07234	0.00188438	0.00129594	0.999292	K07234; uncharacterized protein involved in response to NO
K01342	0.00189236	0.999892	0.00115127	aprE; subtilisin [EC:3.4.21.62]
K23156	0.00189879	0.999885	0.00121738	papA3; mycolipenoyl-CoA---2-(long-chain-fatty acyl)-trehalose mycolipenoyltransferase / long-chain-acyl-CoA---trehalose acyltransferase [EC:2.3.1.278 2.3.1.279]
K02593	0.00189879	0.999885	0.00121738	nifT; nitrogen fixation protein NifT
K00376	0.00189961	0.00122033	0.999399	nosZ; nitrous-oxide reductase [EC:1.7.2.4]
K02380	0.00191412	0.999649	0.00105688	fdhE; FdhE protein
K02116	0.00191556	0.999387	0.00112559	atpI; ATP synthase protein I
K18286	0.00192137	0.999911	0.000973368	add; aminodeoxyfutalosine deaminase [EC:3.5.4.40]
K18897	0.00192137	0.999911	0.000973368	sdmt; sarcosine/dimethylglycine N-methyltransferase [EC:2.1.1.157]
K02849	0.00192137	0.999911	0.000973368	waaQ, rfaQ; lipopolysaccharide heptosyltransferase III [EC:2.4.99.25]
K01791	0.00193771	0.999332	0.0011882	wecB; UDP-N-acetylglucosamine 2-epimerase (non-hydrolysing) [EC:5.1.3.14]
K03530	0.00193801	0.999306	0.00128588	hupB; DNA-binding protein HU-beta
K07347	0.0019475	0.999916	0.000920293	fimD, fimC, mrkC, htrE, cssD; outer membrane usher protein
K03432	0.00194828	0.999707	0.000892224	psmA, prcA; proteasome alpha subunit [EC:3.4.25.1]
K18199	0.00194828	0.999707	0.000892224	inhA; cyclohexyl-isocyanide hydratase [EC:4.2.1.103]
K09801	0.00196316	0.00105739	0.999418	K09801; uncharacterized protein
K02597	0.00198209	0.999921	0.000870062	nifZ; nitrogen fixation protein NifZ
K06404	0.00198209	0.999921	0.000870062	spoVAB; stage V sporulation protein AB
K01190	0.00199361	0.00119571	0.999322	lacZ; beta-galactosidase [EC:3.2.1.23]
K06986	0.00199606	0.999804	0.000988245	K06986; uncharacterized protein
K19707	0.00201592	0.0012308	0.999405	rsbQ; sigma-B regulation protein RsbQ
K20950	0.00201874	0.00170492	0.999319	vpsQ; polysaccharide biosynthesis protein VpsQ
K13062	0.00202595	0.00202595	0.999767	ainS, luxM; acyl homoserine lactone synthase [EC:2.3.1.184]
K00405	0.00202774	0.00128089	0.999272	ccoO; cytochrome c oxidase cbb3-type subunit II
K09889	0.00203569	0.00127292	0.999293	yjgA; ribosome-associated protein
K09157	0.00203974	0.999636	0.00115689	K09157; uncharacterized protein
K04093	0.00204567	0.999668	0.0010612	pheA1; chorismate mutase [EC:5.4.99.5]
K01304	0.00204627	0.999567	0.000957883	pcp; pyroglutamyl-peptidase [EC:3.4.19.3]
K19416	0.00205703	0.0011327	0.99939	yccA; modulator of FtsH protease
K01515	0.00206144	0.999413	0.00103836	nudF; ADP-ribose diphosphatase [EC:3.6.1.13 3.6.1.-]
K06133	0.00206548	0.00120813	0.999301	LYS5, acpT; 4'-phosphopantetheinyl transferase [EC:2.7.8.-]
K00023	0.00208215	0.999451	0.00102943	phbB; acetoacetyl-CoA reductase [EC:1.1.1.36]
K03048	0.00208794	0.999711	0.000931704	rpoE; DNA-directed RNA polymerase subunit delta
K03799	0.0020969	0.999262	0.00127382	htpX; heat shock protein HtpX [EC:3.4.24.-]
K20881	0.00210164	0.0015518	0.999224	yrfG; GMP/IMP 5'-nucleotidase [EC:3.1.3.-]
K02494	0.00210782	0.00142038	0.999206	lolB; outer membrane lipoprotein LolB
K03599	0.00210782	0.00142038	0.999206	sspA, mglA; stringent starvation protein A
K00211	0.00211739	0.00211739	0.99961	TYR1; prephenate dehydrogenase (NADP+) [EC:1.3.1.13]
K06906	0.00211812	0.999708	0.00122447	K06906; uncharacterized protein
K25144	0.00211977	0.999722	0.00116771	lnrL, sagG; linearmycin/streptolysin S transport system ATP-binding protein
K09118	0.0021232	0.999465	0.00112485	K09118; uncharacterized protein
K07121	0.00212737	0.00132654	0.99928	K07121; uncharacterized protein
K02076	0.00212964	0.999635	0.00123839	zurR, zur; Fur family transcriptional regulator, zinc uptake regulator
K10917	0.00213365	0.00213365	0.999545	aphA; PadR family transcriptional regulator, regulatory protein AphA
K03118	0.00213576	0.00129431	0.999617	tatC; sec-independent protein translocase protein TatC
K06186	0.00213674	0.00147282	0.999175	bamE, smpA; outer membrane protein assembly factor BamE
K22589	0.00214066	0.99975	0.00106171	thadh; threo-3-hydroxy-L-aspartate ammonia-lyase [EC:4.3.1.16]
K00868	0.00214213	0.999381	0.00125263	pdxK, pdxY; pyridoxine kinase [EC:2.7.1.35]
K12542	0.00214361	0.00119624	0.999363	lapC; membrane fusion protein, adhesin transport system
K09779	0.00215432	0.999699	0.00103697	K09779; uncharacterized protein
K03379	0.00216193	0.999669	0.00122962	chnB; cyclohexanone monooxygenase [EC:1.14.13.22]
K15629	0.00216497	0.999653	0.00128703	CYP152A; fatty-acid peroxygenase [EC:1.11.2.4]
K17662	0.00216497	0.999653	0.00128703	CBP3, UQCC; cytochrome b pre-mRNA-processing protein 3
K01104	0.00216544	0.999589	0.000979173	E3.1.3.48; protein-tyrosine phosphatase [EC:3.1.3.48]
K01640	0.00217841	0.00111435	0.999384	HMGCL, hmgL; hydroxymethylglutaryl-CoA lyase [EC:4.1.3.4]
K01512	0.00219747	0.999239	0.00131877	acyP; acylphosphatase [EC:3.6.1.7]
K01707	0.00220476	0.999536	0.00125753	kdgD; 5-dehydro-4-deoxyglucarate dehydratase [EC:4.2.1.41]
K03564	0.00220476	0.00125753	0.999536	BCP, PRXQ, DOT5; thioredoxin-dependent peroxiredoxin [EC:1.11.1.24]
K07307	0.00220882	0.00151411	0.999418	dmsB; anaerobic dimethyl sulfoxide reductase subunit B
K11103	0.00221001	0.999326	0.00127971	dctA; aerobic C4-dicarboxylate transport protein
K01419	0.00221352	0.999253	0.00128818	hslV, clpQ; ATP-dependent HslUV protease, peptidase subunit HslV [EC:3.4.25.2]
K02052	0.00221908	0.999418	0.00114272	ABC.SP.A; putative spermidine/putrescine transport system ATP-binding protein
K08166	0.00222219	0.99961	0.00107088	mmr; MFS transporter, DHA2 family, methylenomycin A resistance protein
K10536	0.0022479	0.0011756	0.999321	aguA; agmatine deiminase [EC:3.5.3.12]
K09964	0.00225014	0.00150134	0.999279	K09964; uncharacterized protein
K10948	0.00227024	0.00227024	0.999649	hlyA; hemolysin
K08998	0.0022703	0.999163	0.00148912	K08998; uncharacterized protein
K18473	0.0022887	0.00163209	0.999368	fabY; acetoacetyl-[acyl-carrier protein] synthase [EC:2.3.1.180]
K00988	0.00228992	0.00228992	0.999447	APA1_2; sulfate adenylyltransferase (ADP) / ATP adenylyltransferase [EC:2.7.7.5 2.7.7.53]
K14060	0.00229557	0.00148866	0.999137	pinR; putative DNA-invertase from lambdoid prophage Rac
K03601	0.00232151	0.999139	0.0017406	xseA; exodeoxyribonuclease VII large subunit [EC:3.1.11.6]
K00355	0.00232482	0.999373	0.00118794	NQO1; NAD(P)H dehydrogenase (quinone) [EC:1.6.5.2]
K00569	0.00233475	0.00146033	0.999267	TPMT, tpmT; thiopurine S-methyltransferase [EC:2.1.1.67]
K22452	0.00234297	0.00159035	0.999153	tgpA; protein-glutamine gamma-glutamyltransferase [EC:2.3.2.13]
K13954	0.00234857	0.0015521	0.999309	yiaY; alcohol dehydrogenase [EC:1.1.1.1]
K02462	0.00237537	0.00132896	0.999265	gspM; general secretion pathway protein M
K07246	0.00239699	0.999392	0.00134116	ttuC, dmlA; tartrate dehydrogenase/decarboxylase / D-malate dehydrogenase [EC:1.1.1.93 4.1.1.73 1.1.1.83]
K01207	0.00240634	0.00116393	0.999476	nagZ; beta-N-acetylhexosaminidase [EC:3.2.1.52]
K00154	0.00243007	0.00134628	0.999275	E1.2.1.68; coniferyl-aldehyde dehydrogenase [EC:1.2.1.68]
K00929	0.00243429	0.99949	0.00142971	buk; butyrate kinase [EC:2.7.2.7]
K18326	0.00247621	0.999777	0.00140605	mdtD; MFS transporter, DHA2 family, multidrug resistance protein
K04566	0.0024763	0.999354	0.00146943	lysK; lysyl-tRNA synthetase, class I [EC:6.1.1.6]
K00271	0.00248304	0.99975	0.00155993	vdh; valine dehydrogenase (NAD+) [EC:1.4.1.23]
K06911	0.00250971	0.0013729	0.999305	PIR; quercetin 2,3-dioxygenase [EC:1.13.11.24]
K24969	0.00251617	1	0.00153014	dasR; GntR family transcriptional regulator, nutrient-sensing system regulator
K16210	0.00251972	1	0.00162673	togT, rhiT; oligogalacturonide transporter
K08309	0.00253472	0.999204	0.00136683	slt; soluble lytic murein transglycosylase [EC:4.2.2.-]
K12277	0.00254036	0.00254036	0.999514	mshF; MSHA biogenesis protein MshF
K10909	0.00254036	0.00254036	0.999514	luxQ; two-component system, autoinducer 2 sensor kinase/phosphatase LuxQ [EC:2.7.13.3 3.1.3.-]
K18098	0.00255065	1	0.00135373	bjaR1, rpaR, rhiR; LuxR family transcriptional regulator, quorum-sensing system regulator BjaR1
K22051	0.00256057	0.00211292	0.999235	mscM, bspA; miniconductance mechanosensitive channel
K02490	0.00256707	0.999823	0.00114131	spo0F; two-component system, response regulator, stage 0 sporulation protein F
K00768	0.00257289	0.999234	0.0013179	E2.4.2.21, cobU, cobT; nicotinate-nucleotide--dimethylbenzimidazole phosphoribosyltransferase [EC:2.4.2.21]
K01416	0.00258917	1	0.00127327	snpA; snapalysin [EC:3.4.24.77]
K00757	0.00260614	0.00203162	0.999004	udp, UPP; uridine phosphorylase [EC:2.4.2.3]
K00847	0.00262148	0.999087	0.00159429	E2.7.1.4, scrK; fructokinase [EC:2.7.1.4]
K23976	0.00264225	1	0.00119755	K23976; L-aspartate semialdehyde sulfurtransferase ferredoxin
K22132	0.00264548	0.00163158	0.999042	tcdA; tRNA threonylcarbamoyladenosine dehydratase
K07675	0.00264635	0.999474	0.00153954	uhpB; two-component system, NarL family, sensor histidine kinase UhpB [EC:2.7.13.3]
K20885	0.00264892	0.00201678	0.999033	K20885; beta-1,2-mannobiose phosphorylase / 1,2-beta-oligomannan phosphorylase [EC:2.4.1.339 2.4.1.340]
K01115	0.00266423	0.99956	0.00130362	PLD1_2; phospholipase D1/2 [EC:3.1.4.4]
K07396	0.00266869	0.00143526	0.999165	K07396; putative protein-disulfide isomerase
K11443	0.00268897	0.999444	0.00143987	divK; two-component system, cell cycle response regulator DivK
K03737	0.00269672	0.999348	0.00141084	por, nifJ; pyruvate-ferredoxin/flavodoxin oxidoreductase [EC:1.2.7.1 1.2.7.-]
K04774	0.00269835	0.00175372	0.999026	sohB; serine protease SohB [EC:3.4.21.-]
K03738	0.00270463	0.999598	0.00119898	aor; aldehyde:ferredoxin oxidoreductase [EC:1.2.7.5]
K22226	0.00271026	1	0.00112632	ahbC; Fe-coproporphyrin III synthase
K03602	0.00273468	0.999047	0.00189717	xseB; exodeoxyribonuclease VII small subunit [EC:3.1.11.6]
K00854	0.00274737	0.999252	0.00134641	xylB, XYLB; xylulokinase [EC:2.7.1.17]
K03743	0.00275933	0.999121	0.00150424	pncC; nicotinamide-nucleotide amidase [EC:3.5.1.42]
K13636	0.00276623	0.00276623	0.999137	dsdC; LysR family transcriptional regulator, D-serine deaminase activator
K03742	0.00279035	0.0014161	0.999176	pncC; nicotinamide-nucleotide amidase [EC:3.5.1.42]
K00371	0.00281224	0.999183	0.00162985	narH, narY, nxrB; nitrate reductase / nitrite oxidoreductase, beta subunit [EC:1.7.5.1 1.7.99.-]
K02461	0.00281382	0.00193851	0.998902	gspL; general secretion pathway protein L
K05713	0.00281482	0.999844	0.00160799	mhpB; 2,3-dihydroxyphenylpropionate 1,2-dioxygenase [EC:1.13.11.16]
K18546	0.00281482	0.999844	0.00160799	sprC; streptogrisin C [EC:3.4.21.-]
K01629	0.00281978	0.999823	0.00179655	rhaD; rhamnulose-1-phosphate aldolase [EC:4.1.2.19]
K11928	0.00282599	0.00179431	0.998963	putP; sodium/proline symporter
K02829	0.00282984	0.999853	0.00152113	qoxD; cytochrome aa3-600 menaquinol oxidase subunit IV [EC:7.1.1.5]
K03214	0.00282984	0.999853	0.00152113	yfiF, trmG; RNA methyltransferase, TrmH family [EC:2.1.1.-]
K21473	0.00282984	0.999853	0.00152113	ripA; peptidoglycan DL-endopeptidase RipA [EC:3.4.-.-]
K08869	0.00283106	0.999497	0.00156089	ADCK, ABC1; aarF domain-containing kinase
K17319	0.0028322	0.999473	0.00162857	lplB; putative aldouronate transport system permease protein
K06296	0.00283543	0.999663	0.00162077	gerKB; spore germination protein KB
K03886	0.00283543	0.999663	0.00162077	MQCRA, qcrA, bfcA, petC; menaquinol-cytochrome c reductase iron-sulfur subunit [EC:1.10.2.-]
K01525	0.00283556	0.00158293	0.99911	apaH; bis(5'-nucleosyl)-tetraphosphatase (symmetrical) [EC:3.6.1.41]
K07460	0.00283581	0.0014959	0.999519	yraN; putative endonuclease
K17320	0.00283581	0.999519	0.0014959	lplC; putative aldouronate transport system permease protein
K07094	0.00283781	0.999645	0.00170221	pcrB; heptaprenylglyceryl phosphate synthase [EC:2.5.1.-]
K07706	0.00283781	0.999645	0.00170221	agrC, blpH, fsrC; two-component system, LytTR family, sensor histidine kinase AgrC [EC:2.7.13.3]
K16785	0.00284103	0.999252	0.00137679	ecfT; energy-coupling factor transport system permease protein
K06375	0.00284153	0.999681	0.00154309	spo0B; stage 0 sporulation protein B (sporulation initiation phosphotransferase) [EC:2.7.-.-]
K16169	0.00284153	0.999681	0.00154309	pbuX; xanthine permease
K08967	0.00284467	0.999437	0.00137736	mtnD, mtnZ, ADI1; 1,2-dihydroxy-3-keto-5-methylthiopentene dioxygenase [EC:1.13.11.53 1.13.11.54]
K16511	0.00284647	0.999541	0.00143348	mecA1_2; adapter protein MecA 1/2
K06137	0.00284697	0.999284	0.00172438	pqqC; pyrroloquinoline-quinone synthase [EC:1.3.3.11]
K19090	0.00285671	0.999862	0.00143887	cas5t; CRISPR-associated protein Cas5t
K03897	0.00285941	0.999459	0.00132635	iucD; lysine N6-hydroxylase [EC:1.14.13.59]
K02240	0.00286307	0.999562	0.00137356	comFA; competence protein ComFA
K04517	0.00286585	0.999076	0.00166138	tyrA2; prephenate dehydrogenase [EC:1.3.1.12]
K03892	0.00287326	0.999133	0.00151024	arsR; ArsR family transcriptional regulator, arsenate/arsenite/antimonite-responsive transcriptional repressor
K01303	0.00287563	0.00185419	0.998907	APEH; acylaminoacyl-peptidase [EC:3.4.19.1]
K07648	0.00288689	0.00200898	0.999167	arcB; two-component system, OmpR family, aerobic respiration control sensor histidine kinase ArcB [EC:2.7.13.3]
K07027	0.0028894	0.998966	0.00176426	K07027; glycosyltransferase 2 family protein
K21134	0.0028956	0.99987	0.00136097	triC; multidrug efflux pump
K02595	0.0028956	0.99987	0.00136097	nifW; nitrogenase-stabilizing/protective protein
K04766	0.00291144	0.999729	0.00133105	acuA; acetoin utilization protein AcuA [EC:2.3.1.-]
K00805	0.00291144	0.999729	0.00133105	hepS; heptaprenyl diphosphate synthase component 1 [EC:2.5.1.30]
K18687	0.00295224	0.999743	0.00126686	fadD3; HIP---CoA ligase [EC:6.2.1.41]
K25182	0.00295224	0.999743	0.00126686	ybhF; drug efflux transport system ATP-binding protein
K13040	0.00298455	0.00251702	0.998983	ttrS; two-component system, LuxR family, sensor histidine kinase TtrS [EC:2.7.13.3]
K00663	0.00302144	0.999579	0.00141347	aacA; aminoglycoside 6'-N-acetyltransferase [EC:2.3.1.82]
K01576	0.00302332	0.999536	0.00186989	mdlC; benzoylformate decarboxylase [EC:4.1.1.7]
K06333	0.00303035	0.999622	0.00155048	cotJB; spore coat protein JB
K16047	0.00303035	0.999622	0.00155048	hsaA; 3-hydroxy-9,10-secoandrosta-1,3,5(10)-triene-9,17-dione monooxygenase [EC:1.14.14.12]
K04651	0.00304149	0.999245	0.00149815	hypA, hybF; hydrogenase nickel incorporation protein HypA/HybF
K17996	0.00304469	0.99951	0.00176724	hydB; sulfhydrogenase subunit beta (sulfur reductase) [EC:1.12.98.4]
K02437	0.00305124	0.00161487	0.999556	gcvH, GCSH; glycine cleavage system H protein
K15256	0.00305625	0.00203239	0.998815	cmoA; tRNA (cmo5U34)-methyltransferase [EC:2.1.1.-]
K03634	0.00307034	0.00151033	0.999145	lolA; outer membrane lipoprotein carrier protein
K07006	0.00310272	0.999015	0.00177466	K07006; uncharacterized protein
K13481	0.00311015	0.00169174	0.999055	xdhA; xanthine dehydrogenase small subunit [EC:1.17.1.4]
K01792	0.00311455	0.00187437	0.998963	E5.1.3.15; glucose-6-phosphate 1-epimerase [EC:5.1.3.15]
K03717	0.00312653	0.00211016	0.998863	nhaR; LysR family transcriptional regulator, transcriptional activator of nhaA
K20798	0.00315337	0.999635	0.00134702	HENMT1; small RNA 2'-O-methyltransferase [EC:2.1.1.386]
K03519	0.00317837	0.999211	0.00171353	coxM, cutM; aerobic carbon-monoxide dehydrogenase medium subunit [EC:1.2.5.3]
K25422	0.00319631	0.00195632	0.998899	yceF; 7-methyl-GTP pyrophosphatase [EC:3.6.1.-]
K18589	0.00322782	0.00322782	0.999859	dfrA1, dhfr; dihydrofolate reductase (trimethoprim resistance protein) [EC:1.5.1.3]
K00605	0.00326286	0.00149942	0.999401	gcvT, AMT; glycine cleavage system T protein (aminomethyltransferase) [EC:2.1.2.10]
K00245	0.00328614	0.00211843	0.999048	frdB; succinate dehydrogenase iron-sulfur subunit [EC:1.3.5.1]
K12945	0.00328639	0.00184316	0.999046	nudK; GDP-mannose pyrophosphatase NudK [EC:3.6.1.-]
K17249	0.00328923	0.00246064	0.999127	pglH; GalNAc-alpha-(1->4)-GalNAc-alpha-(1->3)-diNAcBac-PP-undecaprenol alpha-1,4-N-acetyl-D-galactosaminyltransferase [EC:2.4.1.292]
K13041	0.00330729	0.00288998	0.998817	ttrR; two-component system, LuxR family, response regulator TtrR
K01457	0.00331808	0.999162	0.00195293	atzF; allophanate hydrolase [EC:3.5.1.54]
K06113	0.00332848	0.999367	0.00174959	abnA; arabinan endo-1,5-alpha-L-arabinosidase [EC:3.2.1.99]
K01258	0.00332949	0.00210467	0.998749	pepT; tripeptide aminopeptidase [EC:3.4.11.4]
K07458	0.00336314	0.999243	0.00158234	vsr; DNA mismatch endonuclease, patch repair protein [EC:3.1.-.-]
K10218	0.00337177	0.999056	0.00188669	ligK, galC; 4-hydroxy-4-methyl-2-oxoglutarate aldolase [EC:4.1.3.17]
K00655	0.00339007	0.998923	0.00244993	plsC; 1-acyl-sn-glycerol-3-phosphate acyltransferase [EC:2.3.1.51]
K00759	0.00339752	0.998933	0.00191889	APRT, apt; adenine phosphoribosyltransferase [EC:2.4.2.7]
K00456	0.00341359	0.00341359	0.999119	CDO1; cysteine dioxygenase [EC:1.13.11.20]
K03806	0.00342062	0.00199143	0.99889	ampD; N-acetyl-anhydromuramoyl-L-alanine amidase [EC:3.5.1.28]
K23155	0.0034564	0.00267721	0.999041	crtEb; lycopene elongase/hydratase (flavuxanthin-forming) [EC:2.5.1.149]
K03406	0.00346531	0.998853	0.00193752	mcp; methyl-accepting chemotaxis protein
K03554	0.0035529	0.00230644	0.998704	rdgC; recombination associated protein RdgC
K22074	0.00355432	0.00201151	0.998821	NFU1, HIRIP5; NFU1 iron-sulfur cluster scaffold homolog, mitochondrial
K00263	0.0035554	0.00184281	0.998915	E1.4.1.9; leucine dehydrogenase [EC:1.4.1.9]
K01739	0.00356037	0.00224459	0.998662	metB; cystathionine gamma-synthase [EC:2.5.1.48]
K01495	0.00356373	0.00192321	0.999094	GCH1, folE; GTP cyclohydrolase IA [EC:3.5.4.16]
K07232	0.0035927	0.999217	0.00167714	CHAC, chaC; glutathione-specific gamma-glutamylcyclotransferase [EC:4.3.2.7]
K18896	0.00360689	0.999668	0.0020197	gsmt; glycine/sarcosine N-methyltransferase [EC:2.1.1.156]
K15981	0.00360689	0.999668	0.0020197	CYP125A; cholest-4-en-3-one 26-monooxygenase [EC:1.14.15.29]
K02250	0.00361076	0.999628	0.00223833	comK; competence protein ComK
K06376	0.00361076	0.999628	0.00223833	spo0E; stage 0 sporulation regulatory protein
K02048	0.00362323	0.999686	0.00191831	cysP; sulfate/thiosulfate transport system substrate-binding protein
K02907	0.00362323	0.00191831	0.999686	RP-L30, MRPL30, rpmD; large subunit ribosomal protein L30
K09990	0.00363965	0.999251	0.00213831	K09990; uncharacterized protein
K13588	0.00363974	0.999226	0.00196085	chpT; histidine phosphotransferase ChpT
K22477	0.00365482	0.999372	0.00181565	argO; N-acetylglutamate synthase [EC:2.3.1.1]
K06952	0.00365615	0.999287	0.00181608	yfdR; 5'-nucleotidase [EC:3.1.3.89]
K03408	0.00366315	0.998856	0.00194778	cheW; purine-binding chemotaxis protein CheW
K01387	0.00366866	0.00279859	0.998888	colA; microbial collagenase [EC:3.4.24.3]
K07741	0.00367584	0.999399	0.00174252	antB; anti-repressor protein
K09386	0.00368168	0.999022	0.0019921	K09386; uncharacterized protein
K03809	0.00368268	0.998832	0.00198315	wrbA; NAD(P)H dehydrogenase (quinone) [EC:1.6.5.2]
K09946	0.00369133	0.00223062	0.998764	K09946; uncharacterized protein
K06425	0.00369299	0.99972	0.00173013	sspH; small acid-soluble spore protein H (minor)
K07064	0.00369607	0.999344	0.00168142	K07064; uncharacterized protein
K17228	0.00370382	0.999425	0.00167219	sfnG; dimethylsulfone monooxygenase [EC:1.14.14.35]
K02196	0.00372975	0.00198074	0.998849	ccmD; heme exporter protein D
K07444	0.00373892	0.999015	0.00214579	ypsC; putative N6-adenine-specific DNA methylase [EC:2.1.1.-]
K16051	0.0037467	0.999736	0.00164289	tesI; 3-oxo-5alpha-steroid 4-dehydrogenase [EC:1.3.99.5]
K03557	0.0038213	0.00239159	0.99863	fis; Fis family transcriptional regulator, factor for inversion stimulation protein
K21691	0.00383408	1	0.00234755	rpfE; resuscitation-promoting factor RpfE
K18844	0.00383408	1	0.00234755	aph, spcN; spectinomycin phosphotransferase
K02626	0.00384192	1	0.00249535	pdaD; arginine decarboxylase [EC:4.1.1.19]
K02342	0.00384192	0.00249535	1	dnaQ; DNA polymerase III subunit epsilon [EC:2.7.7.7]
K09922	0.00384393	0.999202	0.00182542	K09922; uncharacterized protein
K21678	0.00384693	1	0.00220846	hpnD; presqualene diphosphate synthase [EC:2.5.1.103]
K02656	0.00385897	0.0024756	0.99858	pilF; type IV pilus assembly protein PilF
K20965	0.00387918	0.00387918	0.999078	rocS; c-di-GMP phosphodiesterase [EC:3.1.4.52]
K05558	0.00388071	1	0.00207757	K05558; pyridoxamine 5'-phosphate oxidase family protein
K06347	0.00388071	1	0.00207757	kapB; kinase-associated protein B
K08591	0.00389838	0.998649	0.00228357	plsY; acyl phosphate:glycerol-3-phosphate acyltransferase [EC:2.3.1.275]
K02458	0.00390065	0.0025622	0.998527	gspI; general secretion pathway protein I
K20488	0.00393578	1	0.00195439	nisR, spaR; two-component system, OmpR family, lantibiotic biosynthesis response regulator NisR/SpaR
K00265	0.00395899	0.00213359	0.998904	gltB; glutamate synthase (NADPH) large chain [EC:1.4.1.13]
K07084	0.00401139	0.00252641	0.998657	yuiF; putative amino acid transporter
K22969	0.00401252	1	0.00183847	gdh; glucose 1-dehydrogenase [EC:1.1.1.47]
K03600	0.00403564	0.00233014	0.998663	sspB; stringent starvation protein B
K07498	0.00405029	0.00235125	0.99886	K07498; putative transposase
K21755	0.00406508	0.99951	0.00228035	bsdA; LysR family transcriptional regulator, salicylic acid-responsive activator of bsdBCD
K25308	0.00407515	0.999455	0.00251209	fhuD, ftsB, siuD; ferric hydroxamate/heme transport system substrate-binding protein
K20118	0.00407515	0.999455	0.00251209	ptsG, glcA, glcB; glucose PTS system EIICBA or EIICB component [EC:2.7.1.199]
K03207	0.00408621	0.00408621	0.998656	gmm, nudD, wcaH; GDP-mannose mannosyl hydrolase [EC:3.6.1.-]
K03621	0.00410584	0.998449	0.00262606	plsX; phosphate acyltransferase [EC:2.3.1.274]
K01153	0.00410811	0.00244933	0.998577	hsdR; type I restriction enzyme, R subunit [EC:3.1.21.3]
K05557	0.00411139	1	0.00172938	actVA1; MFS transporter, DHA2 family, integral membrane protein
K23776	0.00411139	1	0.00172938	tnrA; MerR family transcriptional regulator, global nitrogen regulator
K14447	0.00412462	0.999261	0.00194265	ecm; ethylmalonyl-CoA mutase [EC:5.4.99.63]
K04756	0.00415297	0.999292	0.00186813	ahpD; lipoyl-dependent peroxiredoxin subunit D [EC:1.11.1.28]
K19114	0.00416619	0.999743	0.00250178	csh1; CRISPR-associated protein Csh1
K18553	0.00416619	0.999743	0.00250178	cmlR, cmx; MFS transporter, DHA1 family, chloramphenicol resistance protein
K01932	0.0041726	0.999759	0.00236783	capB, pgsB; gamma-polyglutamate synthase [EC:6.3.2.-]
K19668	0.0041726	0.999759	0.00236783	CBH2, cbhA; cellulose 1,4-beta-cellobiosidase [EC:3.2.1.91]
K06311	0.00417652	0.999727	0.00264313	yndE; spore germination protein
K05739	0.00417652	0.999727	0.00264313	seaA; uncharacterized protein
K06401	0.00417652	0.999727	0.00264313	spoIVFA; stage IV sporulation protein FA
K19140	0.00417652	0.999727	0.00264313	csm5; CRISPR-associated protein Csm5
K00096	0.00418534	0.999386	0.00200348	araM, egsA; glycerol-1-phosphate dehydrogenase [NAD(P)+] [EC:1.1.1.261]
K01436	0.00418686	0.999605	0.0018771	yhaA; amidohydrolase [EC:3.5.1.-]
K07792	0.00419196	0.00345699	0.998597	dcuB; anaerobic C4-dicarboxylate transporter DcuB
K19138	0.0041959	0.999773	0.00224091	csm2; CRISPR-associated protein Csm2
K08178	0.0041959	0.999773	0.00224091	JEN; MFS transporter, SHS family, lactate transporter
K01009	0.0041959	0.999773	0.00224091	E2.7.7.103; L-glutamine-phosphate cytidylyltransferase [EC:2.7.7.103]
K21679	0.00422015	0.999414	0.00191858	hpnC; hydroxysqualene synthase [EC:4.2.3.156]
K23825	0.00422015	0.999414	0.00191858	K23825; F420H(2)-dependent biliverdin reductase [EC:1.3.98.-]
K06860	0.00424747	0.999625	0.00178759	K06860; putative heme uptake system protein
K00634	0.00426226	0.999371	0.00247007	ptb; phosphate butyryltransferase [EC:2.3.1.19]
K09007	0.00426241	0.998848	0.00221774	folE2; GTP cyclohydrolase IB [EC:3.5.4.16]
K22185	0.004264	0.999402	0.00235862	xylB; D-xylose 1-dehydrogenase [EC:1.1.1.175]
K05577	0.00426595	0.999311	0.00241625	ndhF; NAD(P)H-quinone oxidoreductase subunit 5 [EC:7.1.1.2]
K05813	0.00426853	0.998769	0.00236116	ugpB; sn-glycerol 3-phosphate transport system substrate-binding protein
K15408	0.00427122	0.999277	0.00252576	coxAC; cytochrome c oxidase subunit I+III [EC:7.1.1.9]
K08651	0.00429391	0.9998	0.00200672	E3.4.21.66; thermitase [EC:3.4.21.66]
K01735	0.00429391	0.00200672	0.9998	aroB; 3-dehydroquinate synthase [EC:4.2.3.4]
K00073	0.00429391	0.9998	0.00200672	allD; ureidoglycolate dehydrogenase (NAD+) [EC:1.1.1.350]
K03781	0.00429515	0.00213578	0.998759	katE, CAT, catB, srpA; catalase [EC:1.11.1.6]
K05791	0.0043045	0.00287101	0.998587	terZ; tellurium resistance protein TerZ
K07106	0.00430897	0.00258569	0.998448	murQ; N-acetylmuramic acid 6-phosphate etherase [EC:4.2.1.126]
K01760	0.00432587	0.00246512	0.998558	metC; cysteine-S-conjugate beta-lyase [EC:4.4.1.13]
K06138	0.0043313	0.998989	0.00244477	pqqD; pyrroloquinoline quinone biosynthesis protein D
K01617	0.00433499	0.999487	0.00205243	dmpH, xylI, nahK; 2-oxo-3-hexenedioate decarboxylase [EC:4.1.1.77]
K23886	0.00435161	0.00325749	0.998276	CISD3; CDGSH iron-sulfur domain-containing protein 3
K07016	0.00436909	0.999812	0.00189879	csm1, cas10; CRISPR-associated protein Csm1
K21267	0.00436909	0.999812	0.00189879	iri, rox; rifampicin monooxygenase [EC:1.14.13.211]
K19139	0.00436909	0.999812	0.00189879	csm4; CRISPR-associated protein Csm4
K01601	0.00438866	0.99946	0.00193331	rbcL, cbbL; ribulose-bisphosphate carboxylase large chain [EC:4.1.1.39]
K02257	0.00440988	0.00260495	0.998716	COX10, ctaB, cyoE; heme o synthase [EC:2.5.1.141]
K08279	0.00441348	0.00441348	0.999369	caiE; carnitine operon protein CaiE
K08221	0.00444735	0.999095	0.0020998	yitG, ymfD, yfmO; MFS transporter, ACDE family, multidrug resistance protein
K24033	0.00445221	0.00445221	0.998914	pafBC; proteasome accessory factor BC
K11744	0.0044523	0.00278099	0.998366	tqsA; AI-2 transport protein TqsA
K00752	0.00446209	0.00266554	0.998977	hasA; hyaluronan synthase [EC:2.4.1.212]
K09691	0.00448541	0.00287152	0.99833	wzt, rbfB; lipopolysaccharide transport system ATP-binding protein
K07589	0.00450406	0.00296097	0.998702	folX; D-erythro-7,8-dihydroneopterin triphosphate epimerase [EC:5.1.99.7]
K05515	0.00453863	0.00225827	0.998782	mrdA; penicillin-binding protein 2 [EC:3.4.16.4]
K00761	0.00459507	0.998476	0.00259667	upp, UPRT; uracil phosphoribosyltransferase [EC:2.4.2.9]
K02227	0.00459689	0.998411	0.00264513	cbiB, cobD; adenosylcobinamide-phosphate synthase [EC:6.3.1.10]
K01706	0.00462372	0.999248	0.00205312	gudD; glucarate dehydratase [EC:4.2.1.40]
K04772	0.00463195	0.00288137	0.998445	degQ, hhoA; serine protease DegQ [EC:3.4.21.-]
K07034	0.00463195	0.00288137	0.998445	K07034; uncharacterized protein
K07263	0.00468808	0.00243647	0.998836	pqqL; zinc protease [EC:3.4.24.-]
K09008	0.00470725	0.998916	0.00227815	NDUFAF3; NADH dehydrogenase [ubiquinone] 1 alpha subcomplex assembly factor 3
K02415	0.00473284	0.998477	0.0025461	fliL; flagellar protein FliL
K08289	0.00476325	0.00297732	0.99826	purT; phosphoribosylglycinamide formyltransferase 2 [EC:6.3.1.21]
K03980	0.00476325	0.99826	0.00297732	murJ, mviN; putative peptidoglycan lipid II flippase
K02672	0.00476909	0.00323942	0.998151	pilW; type IV pilus assembly protein PilW
K23536	0.00477007	0.998308	0.00283301	nupC; general nucleoside transport system permease protein
K23537	0.00477162	0.998257	0.00291851	nupA; general nucleoside transport system ATP-binding protein
K07442	0.00482572	0.998619	0.00275933	TRM61, GCD14; tRNA (adenine57-N1/adenine58-N1)-methyltransferase catalytic subunit [EC:2.1.1.219 2.1.1.220]
K03835	0.00485139	0.00333027	0.998691	mtr; tryptophan-specific transport protein
K24283	0.00490082	0.00490082	0.999492	elg6; UDP-2,4-diacetamido-2,4,6-trideoxy-beta-L-gulopyranose hydrolase [EC:3.6.1.-]
K14347	0.004912	0.998477	0.00284601	SLC10A7, P7; solute carrier family 10 (sodium/bile acid cotransporter), member 7
K08369	0.00492629	0.998728	0.00272902	ydjE; MFS transporter, putative metabolite:H+ symporter
K21712	0.00493221	0.00493221	0.998646	gbpA; N-acetylglucosamine-binding protein A
K24256	0.00493221	0.00493221	0.998646	wbvD, qnlB; UDP-L-QuiNAc synthase
K06983	0.00493221	0.00493221	0.998646	K06983; uncharacterized protein
K09667	0.00499158	0.999108	0.00251475	OGT; protein O-GlcNAc transferase [EC:2.4.1.255]
K15984	0.00500946	0.00298123	0.998253	rsmJ; 16S rRNA (guanine1516-N2)-methyltransferase [EC:2.1.1.242]
K06948	0.0050164	0.999146	0.00241516	yqeH; 30S ribosome assembly GTPase
K20955	0.00503359	0.00503359	0.999061	cdgK; diguanylate cyclase [EC:2.7.7.65]
K18013	0.00506749	0.998406	0.0028832	kce; 3-keto-5-aminohexanoate cleavage enzyme [EC:2.3.1.247]
K01167	0.00508545	0.998648	0.0029955	rnaSA; ribonuclease T1 [EC:4.6.1.24]
K12254	0.0052068	0.00384583	0.998465	kauB; 4-guanidinobutyraldehyde dehydrogenase / NAD-dependent aldehyde dehydrogenase [EC:1.2.1.54 1.2.1.-]
K01154	0.00522996	0.00298708	0.998248	hsdS; type I restriction enzyme, S subunit [EC:3.1.21.3]
K16050	0.00523338	0.999446	0.00319929	hsaD; 4,5:9,10-diseco-3-hydroxy-5,9,17-trioxoandrosta-1(10),2-diene-4-oate hydrolase [EC:3.7.1.17]
K02827	0.00526353	0.999532	0.00274652	qoxB; cytochrome aa3-600 menaquinol oxidase subunit I [EC:7.1.1.5]
K23176	0.00530796	0.999558	0.00260988	mtxT; methylthioxylose transferase
K17992	0.00530796	0.999558	0.00260988	hndB; NADP-reducing hydrogenase subunit HndB [EC:1.12.1.3]
K01425	0.00530873	0.00275494	0.998342	glsA, GLS; glutaminase [EC:3.5.1.2]
K01283	0.0053184	0.00403452	0.998117	ACE, CD143; peptidyl-dipeptidase A [EC:3.4.15.1]
K19340	0.00537266	0.00422534	0.998087	nosF; Cu-processing system ATP-binding protein
K11144	0.00537884	0.998963	0.00304589	dnaI; primosomal protein DnaI
K10038	0.00538808	0.998916	0.00317343	glnQ; glutamine transport system ATP-binding protein [EC:7.4.2.1]
K03346	0.0053912	0.999052	0.00280523	dnaB; replication initiation and membrane attachment protein
K17318	0.0054874	0.999171	0.00247771	lplA; putative aldouronate transport system substrate-binding protein
K11897	0.0054874	0.999171	0.00247771	impF; type VI secretion system protein ImpF
K01469	0.00551128	0.998785	0.00308522	OPLAH, OXP1, oplAH; 5-oxoprolinase (ATP-hydrolysing) [EC:3.5.2.9]
K02346	0.0055194	0.00285881	0.998881	dinB; DNA polymerase IV [EC:2.7.7.7]
K01941	0.0055194	0.998881	0.00285881	E6.3.4.6; urea carboxylase [EC:6.3.4.6]
K11410	0.00552032	0.998541	0.00305684	acdH; short-chain 2-methylacyl-CoA dehydrogenase [EC:1.3.8.5]
K15850	0.00552952	0.00552952	0.999158	luxN; two-component system, autoinducer 1 sensor kinase/phosphatase LuxN [EC:2.7.13.3 3.1.3.-]
K08900	0.00552952	0.00552952	0.999158	BCS1; mitochondrial chaperone BCS1
K15551	0.00553806	0.998682	0.00332838	tauA; taurine transport system substrate-binding protein
K09697	0.0055404	0.00316356	0.998449	natA; sodium transport system ATP-binding protein [EC:7.2.2.4]
K07165	0.00560785	0.00313428	0.998129	fecR; transmembrane sensor
K08167	0.00571809	0.998526	0.00296648	smvA, qacA, lfrA; MFS transporter, DHA2 family, multidrug resistance protein
K05603	0.00572038	0.998582	0.00277204	hutF; formimidoylglutamate deiminase [EC:3.5.3.13]
K01574	0.00572155	0.998976	0.00320664	adc; acetoacetate decarboxylase [EC:4.1.1.4]
K10004	0.00572747	0.999022	0.00307383	gltL, aatP; glutamate/aspartate transport system ATP-binding protein [EC:7.4.2.1]
K03713	0.00574479	0.998878	0.00348877	glnR; MerR family transcriptional regulator, glutamine synthetase repressor
K18940	0.00574479	0.998878	0.00348877	arlS; two-component system, OmpR family, sensor histidine kinase ArlS [EC:2.7.13.3]
K00616	0.00574513	0.00294624	0.999067	TALDO1, talB, talA; transaldolase [EC:2.2.1.2]
K07096	0.00575158	0.998531	0.00317768	K07096; uncharacterized protein
K15460	0.0057676	0.00315124	0.998123	yfiC, trmX; tRNA1Val (adenine37-N6)-methyltransferase [EC:2.1.1.223]
K03517	0.00578982	0.998113	0.00326939	nadA; quinolinate synthase [EC:2.5.1.72]
K06034	0.00579181	0.00579181	0.998517	comD; sulfopyruvate decarboxylase subunit alpha [EC:4.1.1.79]
K11184	0.00579964	0.999251	0.00335136	chr, crh; catabolite repression HPr-like protein
K15724	0.00580511	0.00372271	0.997809	erpA; iron-sulfur cluster insertion protein
K01784	0.00580661	0.00319487	0.999289	galE, GALE; UDP-glucose 4-epimerase [EC:5.1.3.2]
K00766	0.00580661	0.00319487	0.999289	trpD; anthranilate phosphoribosyltransferase [EC:2.4.2.18]
K10001	0.00581588	0.999149	0.00270598	gltI, aatJ; glutamate/aspartate transport system substrate-binding protein
K00194	0.00583747	1	0.00359762	cdhD, acsD; acetyl-CoA decarbonylase/synthase, CODH/ACS complex subunit delta [EC:2.1.1.245]
K00197	0.00583747	1	0.00359762	cdhE, acsC; acetyl-CoA decarbonylase/synthase, CODH/ACS complex subunit gamma [EC:2.1.1.245]
K00525	0.00583747	0.00359762	1	E1.17.4.1A, nrdA, nrdE; ribonucleoside-diphosphate reductase alpha chain [EC:1.17.4.1]
K04759	0.00584934	0.00351956	0.997892	feoB; ferrous iron transport protein B
K16444	0.00585293	1	0.003385	gtfB, gtfE; vancomycin aglycone glucosyltransferase [EC:2.4.1.310]
K19803	0.00585294	1	0.0038235	lpxT; Kdo2-lipid A phosphotransferase [EC:2.7.4.29]
K20487	0.00585294	1	0.0038235	nisK, spaK; two-component system, OmpR family, lantibiotic biosynthesis sensor histidine kinase NisK/SpaK [EC:2.7.13.3]
K01569	0.00586921	0.999361	0.00290269	oxdD; oxalate decarboxylase [EC:4.1.1.2]
K06421	0.00586921	0.999361	0.00290269	sspD; small acid-soluble spore protein D (minor alpha/beta-type SASP)
K06885	0.00588884	0.00326208	0.998067	K06885; uncharacterized protein
K24819	0.00589965	1	0.00318488	ndvA; ATP-binding cassette, subfamily B, beta-glucan exporter [EC:7.5.2.3]
K19713	0.00590615	0.00436661	0.997759	tsdA; thiosulfate dehydrogenase [EC:1.8.2.2]
K00491	0.00592506	0.999394	0.00276641	nos; nitric-oxide synthase, bacterial [EC:1.14.14.47]
K06908	0.00596719	0.998938	0.00358895	K06908; uncharacterized protein
K08713	0.00597804	1	0.00299652	lctB; potassium channel LctB
K01622	0.00597804	1	0.00299652	K01622; fructose 1,6-bisphosphate aldolase/phosphatase [EC:4.1.2.13 3.1.3.11]
K07482	0.00598512	0.00338631	0.998012	K07482; transposase, IS30 family
K18014	0.00599746	0.999425	0.0026363	kal; 3-aminobutyryl-CoA ammonia-lyase [EC:4.3.1.14]
K18331	0.00599746	0.999425	0.0026363	hndC; NADP-reducing hydrogenase subunit HndC [EC:1.12.1.3]
K20957	0.00600025	0.00600025	0.998833	cdgH; diguanylate cyclase [EC:2.7.7.65]
K06334	0.00601546	0.999149	0.00325239	cotJC; spore coat protein JC
K18351	0.00601546	0.999149	0.00325239	vanSAc; two-component system, OmpR family, sensor histidine kinase VanS [EC:2.7.13.3]
K01433	0.00602201	0.00330717	0.998072	purU; formyltetrahydrofolate deformylase [EC:3.5.1.10]
K23535	0.00603529	0.998042	0.0032566	nupB; general nucleoside transport system permease protein
K18941	0.00603932	0.999191	0.00310732	arlR; two-component system, OmpR family, response regulator ArlR
K00067	0.00605489	0.00349746	0.997955	rfbD, rmlD; dTDP-4-dehydrorhamnose reductase [EC:1.1.1.133]
K02664	0.00607264	0.0032486	0.998052	pilO; type IV pilus assembly protein PilO
K03785	0.00607806	0.999231	0.00296845	aroD; 3-dehydroquinate dehydratase I [EC:4.2.1.10]
K01698	0.00607806	0.00296845	0.999231	hemB, ALAD; porphobilinogen synthase [EC:4.2.1.24]
K22550	0.0060866	0.999204	0.00275916	lhpD; D-hydroxyproline dehydrogenase subunit gamma
K03497	0.00608858	0.00281924	1	parB, spo0J; ParB family transcriptional regulator, chromosome partitioning protein
K22463	0.00608858	1	0.00281924	afsA; 2-oxo-3-(phosphooxy)propyl 3-oxoalkanoate synthase [EC:2.3.1.277]
K16436	0.00608858	1	0.00281924	evaB, megDII, angB, staI; dTDP-3-amino-2,3,6-trideoxy-4-keto-D-glucose/dTDP-3-amino-3,4,6-trideoxy-alpha-D-glucose/dTDP-2,6-dideoxy-D-kanosamine transaminase [EC:2.6.1.- 2.6.1.106]
K20997	0.00613178	0.999268	0.00283553	pslA; polysaccharide biosynthesis protein PslA
K09692	0.00613745	0.998696	0.00341979	tagG; teichoic acid transport system permease protein
K00989	0.006151	0.997721	0.00385489	rph; ribonuclease PH [EC:2.7.7.56]
K00068	0.00615714	0.999604	0.00367051	srlD; sorbitol-6-phosphate 2-dehydrogenase [EC:1.1.1.140]
K13665	0.00616476	0.00507607	0.997913	gumL; pyruvyltransferase
K02466	0.00616887	0.999628	0.00347562	gutM; glucitol operon activator protein
K09129	0.00616947	0.999579	0.00387605	K09129; uncharacterized protein
K05874	0.00616947	0.999579	0.00387605	tsr; methyl-accepting chemotaxis protein I, serine sensor receptor
K15540	0.00616947	0.999579	0.00387605	ecpD; chaperone protein EcpD
K03116	0.00617405	0.00304401	0.99885	tatA; sec-independent protein translocase protein TatA
K02484	0.00619385	0.998113	0.00359603	K02484; two-component system, OmpR family, sensor kinase [EC:2.7.13.3]
K12429	0.00620482	0.99965	0.00329086	fadD36; fatty acid CoA ligase FadD36
K06417	0.00620482	0.99965	0.00329086	spoVID; stage VI sporulation protein D
K22041	0.0062066	0.998898	0.00292763	comR; TetR/AcrR family transcriptional regulator, copper-responsive repressor
K02053	0.00625572	0.998363	0.00323802	ABC.SP.P; putative spermidine/putrescine transport system permease protein
K22116	0.00626522	0.999671	0.0031157	capC, pgsC; gamma-polyglutamate biosynthesis protein CapC
K20273	0.00626522	0.999671	0.0031157	zmpA; zinc metalloprotease ZmpA
K18233	0.00626522	0.999671	0.0031157	oleC5; oleandomycin transport system permease protein
K05795	0.00630249	0.00359516	0.998163	terD; tellurium resistance protein TerD
K00836	0.00633718	0.997974	0.00372968	ectB, dat; diaminobutyrate-2-oxoglutarate transaminase [EC:2.6.1.76]
K01635	0.00635032	0.999691	0.00294966	lacD; tagatose 1,6-diphosphate aldolase [EC:4.1.2.40]
K00971	0.00647434	0.00314903	0.998251	manC, cpsB; mannose-1-phosphate guanylyltransferase [EC:2.7.7.13]
K17675	0.00648138	0.998243	0.00369581	SUPV3L1, SUV3; ATP-dependent RNA helicase SUPV3L1/SUV3 [EC:3.6.4.13]
K20608	0.00657795	0.998583	0.00344753	tet; tetrahedral aminopeptidase [EC:3.4.11.-]
K20966	0.0065901	0.0065901	0.998467	mbaA; c-di-GMP phosphodiesterase [EC:3.1.4.52]
K12112	0.0065901	0.0065901	0.998467	ebgC; evolved beta-galactosidase subunit beta
K03518	0.00663175	0.998083	0.00361906	coxS; aerobic carbon-monoxide dehydrogenase small subunit [EC:1.2.5.3]
K00239	0.00668543	0.00368544	0.998312	sdhA, frdA; succinate dehydrogenase flavoprotein subunit [EC:1.3.5.1]
K06601	0.00676357	0.998626	0.00374815	flbT; flagellar biosynthesis repressor protein FlbT
K03808	0.00676586	0.0039358	0.99769	pqiA; paraquat-inducible protein A
K17733	0.00676902	0.998684	0.003603	cwlK; peptidoglycan LD-endopeptidase CwlK [EC:3.4.-.-]
K01611	0.00677063	0.997817	0.00367442	speD, AMD1; S-adenosylmethionine decarboxylase [EC:4.1.1.50]
K07045	0.00679545	0.997861	0.00379138	K07045; uncharacterized protein
K22108	0.00682154	0.997682	0.00399118	kstR2; TetR/AcrR family transcriptional regulator, cholesterol catabolism regulator
K00018	0.00691415	0.0039137	0.997733	hprA; glycerate dehydrogenase [EC:1.1.1.29]
K12512	0.00693112	0.00693112	0.997984	tadD; tight adherence protein D
K10123	0.0069446	0.00457676	0.998195	feoC; putative ferrous iron transport protein C
K15918	0.00698453	0.00510743	0.99769	GLYK; D-glycerate 3-kinase [EC:2.7.1.31]
K02010	0.00699422	0.997812	0.00376452	afuC, fbpC; iron(III) transport system ATP-binding protein [EC:7.2.2.7]
K18954	0.00699925	0.00363464	0.997797	pobR; AraC family transcriptional regulator, transcriptional activator of pobA
K23779	0.00706598	0.99756	0.00406799	sutR; XRE family transcriptional regulator, regulator of sulfur utilization
K03673	0.00708683	0.00465198	0.997207	dsbA; protein dithiol oxidoreductase (disulfide-forming) [EC:1.8.4.15]
K07100	0.00709848	0.997998	0.0037415	K07100; putative phosphoribosyl transferase
K24310	0.00711876	0.00515964	0.997578	wbpV, wreQ; UDP-N-acetyl-alpha-D-quinovosamine dehydrogenase [EC:1.1.1.426]
K02204	0.00715392	0.997727	0.00421794	thrB2; homoserine kinase type II [EC:2.7.1.39]
K09788	0.00721752	0.00479012	0.997329	prpF; 2-methylaconitate isomerase [EC:5.3.3.-]
K19005	0.00736008	0.998587	0.00405101	ltaS; lipoteichoic acid synthase [EC:2.7.8.20]
K02844	0.00736008	0.998587	0.00405101	waaG, rfaG; UDP-glucose:(heptosyl)LPS alpha-1,3-glucosyltransferase [EC:2.4.1.-]
K07457	0.00736326	0.998523	0.00421787	K07457; endonuclease III related protein
K03700	0.00736326	0.998523	0.00421787	recU; recombination protein U
K11890	0.00737987	0.998457	0.00439119	impM; type VI secretion system protein ImpM
K12257	0.00739453	0.00469198	0.997144	secDF; SecD/SecF fusion protein
K17609	0.00741112	0.00521258	0.997192	NXN; nucleoredoxin [EC:1.8.1.8]
K23060	0.00743143	0.998762	0.00358698	artR, artM; arginine/lysine/histidine transport system ATP-binding protein [EC:7.4.2.1]
K03919	0.007452	0.998192	0.00359646	alkB; DNA oxidative demethylase [EC:1.14.11.33]
K01187	0.00745307	0.997552	0.00416174	malZ; alpha-glucosidase [EC:3.2.1.20]
K21959	0.00750864	0.998627	0.00345659	ftsR; LysR family transcriptional regulator, cell division regulator
K09013	0.00755009	0.997535	0.0042826	sufC; Fe-S cluster assembly ATP-binding protein
K14274	0.00755573	0.999222	0.00433122	xylC; xylono-1,5-lactonase [EC:3.1.1.110]
K08195	0.00755937	0.999177	0.00455412	pcaK; MFS transporter, AAHS family, 4-hydroxybenzoate transporter
K01308	0.00755937	0.999177	0.00455412	yqgT; g-D-glutamyl-meso-diaminopimelate peptidase [EC:3.4.19.11]
K01974	0.00755937	0.999177	0.00455412	RTCA, rtcA; RNA 3'-terminal phosphate cyclase (ATP) [EC:6.5.1.4]
K00138	0.00757176	0.00457987	0.997172	aldB; aldehyde dehydrogenase [EC:1.2.1.-]
K12113	0.00757343	0.00757343	0.998186	ebgR; LacI family transcriptional regulator, ebg operon repressor
K07127	0.00760919	0.00463435	0.997176	uraH, pucM, hiuH; 5-hydroxyisourate hydrolase [EC:3.5.2.17]
K06951	0.00761985	0.999305	0.00391658	K06951; uncharacterized protein
K06419	0.00761985	0.999305	0.00391658	SASP-B, sspB; small acid-soluble spore protein B (major beta-type SASP)
K01423	0.00762529	0.00410208	0.997573	bepA; beta-barrel assembly-enhancing protease [EC:3.4.-.-]
K19116	0.00768788	0.999343	0.00372391	cas5h; CRISPR-associated protein Cas5h
K00849	0.00770765	0.00479114	0.997035	galK; galactokinase [EC:2.7.1.6]
K08604	0.00771238	0.00693319	0.997323	hap, nprV; vibriolysin [EC:3.4.24.25]
K03745	0.00772049	0.00491392	0.996996	slyX; SlyX protein
K25031	0.00773274	0.998039	0.00453299	gntK; gluconokinase [EC:2.7.1.12]
K07320	0.00773321	0.00451485	0.997314	prmB; ribosomal protein L3 glutamine methyltransferase [EC:2.1.1.298]
K03829	0.00776376	0.00454817	0.997203	yedL; putative acetyltransferase [EC:2.3.1.-]
K19115	0.00778016	0.999379	0.00354041	csh2; CRISPR-associated protein Csh2
K20274	0.00781902	0.00598056	0.997826	zmpB; zinc metalloprotease ZmpB
K04343	0.00782785	0.998503	0.00352615	strB; streptomycin 6-kinase [EC:2.7.1.72]
K07219	0.00786508	0.997224	0.00451773	K07219; putative molybdopterin biosynthesis protein
K10002	0.00790146	0.998653	0.00412499	gltK, aatM; glutamate/aspartate transport system permease protein
K10003	0.00790146	0.998653	0.00412499	gltJ, aatQ; glutamate/aspartate transport system permease protein
K24866	0.00793164	0.00480494	0.997034	sirC; precorrin-2 dehydrogenase [EC:1.3.1.76]
K15635	0.00798231	0.99877	0.00379428	apgM; 2,3-bisphosphoglycerate-independent phosphoglycerate mutase [EC:5.4.2.12]
K07397	0.0080077	0.0038813	0.997767	yhfA; putative redox protein
K14161	0.00802859	0.997602	0.00404645	imuB; protein ImuB
K06447	0.00808107	0.00497086	0.997255	astD; succinylglutamic semialdehyde dehydrogenase [EC:1.2.1.71]
K10543	0.00809034	0.99779	0.00429713	xylF; D-xylose transport system substrate-binding protein
K18929	0.00821428	0.997487	0.00422088	lldF; L-lactate dehydrogenase complex protein LldF
K09747	0.00822724	0.997138	0.00564461	ebfC; nucleoid-associated protein EbfC
K25621	0.00824473	0.998917	0.00467175	chsH2; 3-oxo-4,17-pregnadiene-20-carboxyl-CoA hydratase alpha subunit [EC:4.2.1.-]
K02862	0.00824473	0.998917	0.00467175	ctaG; putative membrane protein
K07476	0.00824473	0.998917	0.00467175	yusF; toprim domain protein
K15876	0.00824473	0.998917	0.00467175	nrfH; cytochrome c nitrite reductase small subunit
K03888	0.00824896	0.998859	0.00489695	MQCRC, qcrC, bfcC, petD; menaquinol-cytochrome c reductase cytochrome b/c subunit
K18478	0.00824896	0.998859	0.00489695	yihV; sulfofructose kinase [EC:2.7.1.184]
K02674	0.00825118	0.00496754	0.997151	pilY1; type IV pilus assembly protein PilY1
K03887	0.0082625	0.998972	0.00445648	MQCRB, qcrB, bfcB, petB; menaquinol-cytochrome c reductase cytochrome b subunit
K09000	0.0082625	0.998972	0.00445648	cmr4; CRISPR-associated protein Cmr4
K25622	0.0082625	0.998972	0.00445648	chsH1; 3-oxo-4,17-pregnadiene-20-carboxyl-CoA hydratase beta subunit [EC:4.2.1.-]
K13021	0.00827598	0.998654	0.00445657	ttuB; MFS transporter, ACS family, tartrate transporter
K04770	0.0082765	0.00482642	0.997191	lonH; Lon-like ATP-dependent protease [EC:3.4.21.-]
K03429	0.00827869	0.998184	0.0046458	ugtP; processive 1,2-diacylglycerol beta-glucosyltransferase [EC:2.4.1.315]
K25623	0.00830238	0.999025	0.00425074	ltp2; 17-hydroxy-3-oxo-4-pregnene-20-carboxyl-CoA lyase [EC:4.1.3.-]
K25290	0.00830238	0.999025	0.00425074	fhuA, ftsA, siuA; ferric hydroxamate/heme transport system ATP-binding protein [EC:7.2.2.16]
K09775	0.00831668	0.998395	0.00414441	K09775; uncharacterized protein
K16079	0.00831668	0.998395	0.00414441	omp31; outer membrane immunogenic protein
K08297	0.00832906	0.00832906	0.998249	caiA; crotonobetainyl-CoA dehydrogenase [EC:1.3.8.13]
K16921	0.00836448	0.999075	0.00405411	ytrB; acetoin utilization transport system ATP-binding protein
K03147	0.00837285	0.997122	0.00470031	thiC; phosphomethylpyrimidine synthase [EC:4.1.99.17]
K15898	0.00841057	0.00595855	0.996811	pseI, neuB3; pseudaminic acid synthase [EC:2.5.1.97]
K02403	0.00842917	0.998669	0.00488326	flhD; flagellar transcriptional activator FlhD
K19244	0.00843077	0.998733	0.00466944	ala; alanine dehydrogenase [EC:1.4.1.1]
K15125	0.00845221	0.998794	0.00446454	fhaB; filamentous hemagglutinin
K23239	0.00845221	0.998794	0.00446454	frmR; FrmR/RcnR family transcriptional regulator, repressor of frmRAB operon
K04652	0.00852395	0.99775	0.00420983	hypB; hydrogenase nickel incorporation protein HypB
K00925	0.00853262	0.00442135	0.997557	ackA; acetate kinase [EC:2.7.2.1]
K10940	0.0085521	0.0085521	0.99892	ompT; outer membrane protein OmpT
K01708	0.00855492	0.998908	0.00408014	garD; galactarate dehydratase [EC:4.2.1.42]
K09251	0.00855595	0.999167	0.0036867	patA; putrescine aminotransferase [EC:2.6.1.82]
K01695	0.00855595	0.0036867	0.999167	trpA; tryptophan synthase alpha chain [EC:4.2.1.20]
K16264	0.00858955	0.997161	0.00460037	czcD, zitB; cobalt-zinc-cadmium efflux system protein
K13953	0.00862083	0.997439	0.00449714	adhP; alcohol dehydrogenase, propanol-preferring [EC:1.1.1.1]
K09740	0.0086364	0.998961	0.00389998	K09740; uncharacterized protein
K02402	0.0086364	0.998961	0.00389998	flhC; flagellar transcriptional activator FlhC
K01749	0.0086364	0.00389998	0.998961	hemC, HMBS; hydroxymethylbilane synthase [EC:2.5.1.61]
K23541	0.00864508	0.997659	0.00413058	TMEM165, GDT1; Ca2+/H+ antiporter, TMEM165/GDT1 family
K08476	0.00866138	0.00866138	0.997866	pgtA; two-component system, NtrC family, phosphoglycerate transport system response regulator PgtA
K02847	0.00869427	0.00479274	0.997089	waaL, rfaL; O-antigen ligase [EC:2.4.1.-]
[truncated: 7,958 more rows]

## Sheet: Supplementary Table 4
Supplementary Table 4. The coefficients of features in the model incorporating gene presense and absense information.
Features	Coefficients
Pro_AR	15.3224
Pro_AP	-13.2725
Pro_VI	12.885
Pro_PD	11.7988
Pro_GH	-10.78
genome_size	-10.7496
Pro_LW	10.6081
Pro_AT	-10.0578
Pro_PH	9.92937
Pro_KE	9.68832
Pro_SD	9.62067
Pro_mean_length	9.44999
Pro_EK	9.2843
G_fraction_normalized	8.58881
Pro_NG	8.34956
Pro_HT	-7.86635
Pro_NS	-7.77621
Pro_FV	7.67951
Pro_MI	-7.30357
Pro_SA	-7.01807
16S_rRNA_G	6.85718
Pro_MC	6.67362
Pro_P_frac_normed	-6.49853
Pro_RE	6.39752
Pro_PY	6.28164
Pro_WP	-6.17371
Pro_YH	6.16807
Pro_TQ	-6.12855
Pro_GC	-6.07292
S_ORF_AGT	-6.03666
Pro_TV	5.95135
Pro_F_frac_normed	5.94443
Pro_KS	-5.88584
Pro_ST	-5.87896
Pro_AD	-5.63893
Pro_GF	-5.63699
Pro_I_frac_normed	-5.48577
Pro_KT	-5.34063
K07482	-5.29687
Pro_SY	-5.15821
Pro_SF	-5.13439
Pro_GN	-5.11678
Pro_HS	-5.00928
Pro_PW	4.91072
Pro_RQ	4.86821
K18320	4.84964
Pro_LT	-4.79613
Pro_EW	-4.7375
K13993	4.70119
Pro_YV	4.63507
Pro_DR	-4.61739
P_ORF_CCA	4.5399
Pro_LL	-4.52699
K03719	4.46858
Pro_ET	-4.44132
Pro_TP	4.43177
Pro_H_frac_normed	4.38152
tRNA_G	4.35662
K16088	4.33748
Pro_HP	4.31682
K00027	4.30828
Pro_AK	4.13729
Pro_SR	-4.06633
K09792	3.94441
Pro_QD	-3.80265
Pro_GY	3.77507
Pro_PE	3.71722
K03321	-3.71662
K21817	-3.67839
Pro_GG	-3.64063
A_ORF_GCA	-3.55031
Pro_NA	3.546
Pro_E_frac_normed	-3.49561
Pro_PV	3.44399
Pro_VT	3.40747
T_ORF_ACG	-3.34582
K06970	-3.28999
K08982	-3.27926
23S_rRNA_T	-3.20363
Pro_TD	-3.19416
Pro_EE	3.19335
5S_rRNA_A	3.07822
Pro_EV	3.04799
Pro_DL	-3.00062
Pro_VQ	2.94859
K07317	-2.85038
Pro_QI	2.82424
Pro_FQ	-2.68473
K14415	2.64048
Pro_EF	2.63607
K10926	-2.61999
Pro_SV	-2.60465
Pro_FF	2.58554
K17290	-2.55711
Pro_AS	-2.49686
Pro_DA	-2.46507
K02526	2.45202
Pro_PN	2.44819
L_ORF_CTA	-2.441
Pro_GK	-2.4375
K01709	-2.40921
K06442	2.39353
Pro_YY	2.34084
Pro_DM	-2.3314
K07495	2.29816
Pro_LH	-2.28579
K12241	-2.20678
Pro_DP	2.19874
Pro_TW	-2.13556
K03648	-2.13114
K09456	2.11828
K04095	-2.08896
Pro_GM	-2.07364
G_ORF_GGT	2.06923
K18159	-2.04026
Pro_KP	-2.03742
K18555	-2.01615
Y_ORF_TAT	-1.9727
Pro_WN	-1.95383
K07100	-1.93421
Pro_CW	1.93069
Pro_KR	1.90654
Pro_QQ	1.84682
K03427	-1.82692
Pro_PQ	1.78509
Pro_WH	1.7811
Pro_MM	-1.76161
R_ORF_CGA	-1.74775
Pro_DE	1.69183
Pro_IQ	1.68103
Pro_DV	-1.61191
K00863	-1.60617
Pro_EH	1.59782
Pro_FH	1.56349
Pro_PS	1.5266
Pro_FY	1.52533
L_ORF_CTT	1.50334
K25495	1.49728
Pro_WM	1.4937
Pro_KC	-1.46513
K12524	1.44408
K03841	-1.4351
Pro_RN	-1.41371
R_ORF_CGG	-1.40839
K07178	-1.38078
K00281	1.3692
tRNA_A	-1.29762
Pro_YW	1.25764
Pro_FR	-1.2434
K00243	-1.23707
L_ORF_CTC	-1.2311
Pro_RL	1.22157
K00174	1.2212
K03811	1.20332
K00336	1.16105
Pro_TS	-1.1305
Pro_N_frac_normed	-1.11955
K01975	1.11698
K17324	1.10556
K06182	-1.09158
K07494	-1.09
K00332	1.07226
Pro_SS	1.06309
Pro_CA	1.05625
K02433	1.05597
Pro_CL	-1.03024
K00978	1.02456
Pro_VH	1.00202
K06193	-0.995534
K01175	0.991852
K12276	0.977177
Pro_CQ	0.975884
Pro_FA	0.962553
K15777	0.93981
K00209	-0.929593
K01560	-0.918416
K08325	-0.908293
K22684	-0.893654
K00298	-0.888728
Pro_CH	-0.880122
K02426	0.877276
K07192	0.870528
5S_rRNA_G	0.866835
5S_rRNA_C	-0.859821
S_ORF_TCC	0.854445
Q_ORF_CAA	0.848276
Pro_MK	-0.843713
K16850	0.841311
K19124	0.836224
Pro_M_frac_normed	-0.819004
Pro_IR	0.808595
K01950	0.804991
K07497	-0.803079
V_ORF_GTG	0.799796
K09954	0.781824
K03705	0.778961
K16217	-0.761085
Pro_WQ	0.757026
Pro_DF	-0.734139
L_ORF_TTA	-0.6558
5S_mfe_len	-0.640042
K02742	-0.623307
K06169	0.605262
23S_rRNA_A	0.580484
Pro_QM	0.572843
Pro_L_frac_normed	-0.570663
Pro_C_frac_normed	-0.56077
Pro_GQ	-0.522045
R_ORF_CGC	0.507935
K13788	-0.503946
Pro_HY	-0.494421
K17484	-0.490691
Pro_NR	-0.485614
Pro_R_frac_normed	-0.473289
L_ORF_TTG	0.470775
Pro_KH	0.444857
Pro_AE	0.430764
K11081	0.424714
K07146	-0.399698
Pro_KQ	0.385405
K01235	0.378991
Pro_PI	-0.358951
Pro_MW	-0.355349
K22024	0.316991
F_ORF_TTT	0.308238
Pro_MT	-0.281307
K03113	0.245992
K01006	-0.221372
K01089	0.220695
K10925	-0.203234
F_ORF_TTC	-0.181432
Pro_SL	-0.172803
G_ORF_GGA	-0.170958
K04099	0.16572
Pro_GD	-0.165647
Pro_KW	-0.148267
K07811	0.146077
Pro_RA	0.140566
K11083	0.140214
Pro_W_frac_normed	0.117424
K06181	0.115672
Pro_FM	-0.115576
K08682	0.108631
Pro_LM	0.0881275
Pro_CM	-0.0807915
K14698	-0.0692732
Pro_CE	0.0662868
K02558	0.0589524
T_ORF_ACC	0.0465286
Pro_RW	0.0214905
Pro_RS	-0.0125836
Pro_RT	-0.0125622
K11082	0.00459021
S_ORF_TCT	-0.000910252
Y_ORF_TAC	7.66762e-14
Q_ORF_CAG	-1.94163e-16
5S_rRNA_T	0
16S_rRNA_A	0
16S_rRNA_T	0
16S_rRNA_C	0
16S_mfe_len	0
23S_rRNA_G	0
23S_rRNA_C	0
23S_mfe_len	0
tRNA_T	0
tRNA_C	0
trna_mfe_len	0
Pro_A_frac_normed	0
Pro_D_frac_normed	0
Pro_G_frac_normed	0
Pro_K_frac_normed	0
Pro_Q_frac_normed	0
Pro_S_frac_normed	0
Pro_T_frac_normed	0
Pro_V_frac_normed	0
Pro_Y_frac_normed	0
Pro_A	0
Pro_C	0
Pro_D	0
Pro_E	0
Pro_F	0
Pro_G	0
Pro_H	0
Pro_I	0
Pro_K	0
Pro_L	0
Pro_M	0
Pro_N	0
Pro_P	0
Pro_Q	0
Pro_R	0
Pro_S	0
Pro_T	0
Pro_V	0
Pro_W	0
Pro_Y	0
Pro_polar_charged	0
Pro_polar_hydrophobic	0
Pro_LK/Q	0
Pro_EK/QH	0
K_ORF_AAA	0
N_ORF_AAT	0
K_ORF_AAG	0
N_ORF_AAC	0
I_ORF_ATA	0
I_ORF_ATT	0
I_ORF_ATC	0
R_ORF_AGA	0
R_ORF_AGG	0
S_ORF_AGC	0
T_ORF_ACA	0
T_ORF_ACT	0
C_ORF_TGT	0
C_ORF_TGC	0
S_ORF_TCA	0
S_ORF_TCG	0
E_ORF_GAA	0
D_ORF_GAT	0
E_ORF_GAG	0
D_ORF_GAC	0
V_ORF_GTA	0
V_ORF_GTT	0
V_ORF_GTC	0
G_ORF_GGG	0
G_ORF_GGC	0
A_ORF_GCT	0
A_ORF_GCG	0
A_ORF_GCC	0
H_ORF_CAT	0
H_ORF_CAC	0
L_ORF_CTG	0
R_ORF_CGT	0
P_ORF_CCT	0
P_ORF_CCG	0
P_ORF_CCC	0
Pro_AA	0
Pro_AC	0
Pro_AF	0
Pro_AG	0
Pro_AH	0
Pro_AI	0
Pro_AL	0
Pro_AM	0
Pro_AN	0
Pro_AQ	0
Pro_AV	0
Pro_AW	0
Pro_AY	0
Pro_CC	0
Pro_CD	0
Pro_CF	0
Pro_CG	0
Pro_CI	0
Pro_CK	0
Pro_CN	0
Pro_CP	0
Pro_CR	0
Pro_CS	0
Pro_CT	0
Pro_CV	0
Pro_CY	0
Pro_DC	0
Pro_DD	0
Pro_DG	0
Pro_DH	0
Pro_DI	0
Pro_DK	0
Pro_DN	0
Pro_DQ	0
Pro_DS	0
Pro_DT	0
Pro_DW	0
Pro_DY	0
Pro_EA	0
Pro_EC	0
Pro_ED	0
Pro_EG	0
Pro_EI	0
Pro_EL	0
Pro_EM	0
Pro_EN	0
Pro_EP	0
Pro_EQ	0
Pro_ER	0
Pro_ES	0
Pro_EY	0
Pro_FC	0
Pro_FD	0
Pro_FE	0
Pro_FG	0
Pro_FI	0
Pro_FK	0
Pro_FL	0
Pro_FN	0
Pro_FP	0
Pro_FS	0
Pro_FT	0
Pro_FW	0
Pro_GA	0
Pro_GE	0
Pro_GI	0
Pro_GL	0
Pro_GP	0
Pro_GR	0
Pro_GS	0
Pro_GT	0
Pro_GV	0
Pro_GW	0
Pro_HA	0
Pro_HC	0
Pro_HD	0
Pro_HE	0
Pro_HF	0
Pro_HG	0
Pro_HH	0
Pro_HI	0
Pro_HK	0
Pro_HL	0
Pro_HM	0
Pro_HN	0
Pro_HQ	0
Pro_HR	0
Pro_HV	0
Pro_HW	0
Pro_IA	0
Pro_IC	0
Pro_ID	0
Pro_IE	0
Pro_IF	0
Pro_IG	0
Pro_IH	0
Pro_II	0
Pro_IK	0
Pro_IL	0
Pro_IM	0
Pro_IN	0
Pro_IP	0
Pro_IS	0
Pro_IT	0
Pro_IV	0
Pro_IW	0
Pro_IY	0
Pro_KA	0
Pro_KD	0
Pro_KF	0
Pro_KG	0
Pro_KI	0
Pro_KK	0
Pro_KL	0
Pro_KM	0
Pro_KN	0
Pro_KV	0
Pro_KY	0
Pro_LA	0
Pro_LC	0
Pro_LD	0
Pro_LE	0
Pro_LF	0
Pro_LG	0
Pro_LI	0
Pro_LK	0
Pro_LN	0
Pro_LP	0
Pro_LQ	0
Pro_LR	0
Pro_LS	0
Pro_LV	0
Pro_LY	0
Pro_MA	0
Pro_MD	0
Pro_ME	0
Pro_MF	0
Pro_MG	0
Pro_MH	0
Pro_ML	0
Pro_MN	0
Pro_MP	0
Pro_MQ	0
Pro_MR	0
Pro_MS	0
Pro_MV	0
Pro_MY	0
Pro_NC	0
Pro_ND	0
Pro_NE	0
Pro_NF	0
Pro_NH	0
Pro_NI	0
Pro_NK	0
Pro_NL	0
Pro_NM	0
Pro_NN	0
Pro_NP	0
Pro_NQ	0
Pro_NT	0
Pro_NV	0
Pro_NW	0
Pro_NY	0
Pro_PA	0
Pro_PC	0
Pro_PF	0
Pro_PG	0
Pro_PK	0
Pro_PL	0
Pro_PM	0
Pro_PP	0
Pro_PR	0
Pro_PT	0
Pro_QA	0
Pro_QC	0
Pro_QE	0
Pro_QF	0
Pro_QG	0
Pro_QH	0
Pro_QK	0
Pro_QL	0
Pro_QN	0
Pro_QP	0
Pro_QR	0
Pro_QS	0
Pro_QT	0
Pro_QV	0
Pro_QW	0
Pro_QY	0
Pro_RC	0
Pro_RD	0
Pro_RF	0
Pro_RG	0
Pro_RH	0
Pro_RI	0
Pro_RK	0
Pro_RM	0
Pro_RP	0
Pro_RR	0
Pro_RV	0
Pro_RY	0
Pro_SC	0
Pro_SE	0
Pro_SG	0
Pro_SH	0
Pro_SI	0
Pro_SK	0
Pro_SM	0
Pro_SN	0
Pro_SP	0
Pro_SQ	0
Pro_SW	0
Pro_TA	0
Pro_TC	0
Pro_TE	0
Pro_TF	0
Pro_TG	0
Pro_TH	0
Pro_TI	0
Pro_TK	0
Pro_TL	0
Pro_TM	0
Pro_TN	0
Pro_TR	0
Pro_TT	0
Pro_TY	0
Pro_VA	0
Pro_VC	0
Pro_VD	0
Pro_VE	0
Pro_VF	0
Pro_VG	0
Pro_VK	0
Pro_VL	0
Pro_VM	0
Pro_VN	0
Pro_VP	0
Pro_VR	0
Pro_VS	0
Pro_VV	0
Pro_VW	0
Pro_VY	0
Pro_WA	0
Pro_WC	0
Pro_WD	0
Pro_WE	0
Pro_WF	0
Pro_WG	0
Pro_WI	0
Pro_WK	0
Pro_WL	0
Pro_WR	0
Pro_WS	0
Pro_WT	0
Pro_WV	0
Pro_WW	0
Pro_WY	0
Pro_YA	0
Pro_YC	0
Pro_YD	0
Pro_YE	0
Pro_YF	0
Pro_YG	0
Pro_YI	0
Pro_YK	0
Pro_YL	0
Pro_YM	0
Pro_YN	0
Pro_YP	0
Pro_YQ	0
Pro_YR	0
Pro_YS	0
Pro_YT	0
K12287	0
K21217	0
K23237	0
K00175	0
K11084	0
K22129	0
K19123	0
K07394	0
K19126	0
K19125	0
K04643	0
K14940	0
K07498	0
K02434	0
K00986	0
K19046	0
K17321	0

## Sheet: Supplementary Table 5
Supplementary Table 5. Correlations between features and OGT for bacteria and archaea.
Features	Correlation (Bacteria)	Correlation (Archaea)	difference (absolute value of bacteria - absolute value for archaea)
Pro_E	0.582632	0.137576	0.445056
Pro_WS	-0.461845	0.0428854	0.41896
Pro_VE	0.586414	0.20629	0.380124
Pro_EG	0.471532	0.135092	0.33644
Pro_RE	0.434536	0.103831	0.330705
G_ORF_GGG	0.328574	-0.0323228	0.296252
Pro_SW	-0.403275	0.110849	0.292426
Pro_AM	-0.286269	-0.00883652	0.277432
Pro_HW	-0.300213	-0.0352569	0.264956
Pro_LE	0.532933	0.288326	0.244607
Pro_LT	-0.382735	-0.140699	0.242036
Pro_MH	-0.345465	-0.113643	0.231821
Pro_NA	-0.520479	-0.288756	0.231723
Pro_TW	-0.313023	-0.10963	0.203393
Pro_CP	0.381737	0.181537	0.2002
Pro_FT	-0.237443	-0.0372668	0.200176
Pro_FV	0.272681	-0.0769523	0.195729
Pro_GE	0.331751	-0.139408	0.192344
L_ORF_CTT	0.310893	0.136717	0.174176
Pro_PM	-0.26118	0.0890714	0.172108
Pro_SM	-0.272322	-0.101162	0.171161
Pro_WN	-0.204956	0.0425009	0.162455
Pro_ER	0.319258	-0.160191	0.159068
Pro_NG	-0.228784	0.0757006	0.153084
Pro_GW	-0.158235	0.00843885	0.149797
Pro_WH	-0.287529	-0.138354	0.149175
Pro_EM	0.188164	0.0520189	0.136145
Pro_PC	0.182593	-0.0485364	0.134056
Pro_CY	0.164976	-0.0408549	0.124121
Pro_E_frac_normed	0.392626	0.269369	0.123257
Pro_MM	-0.151204	0.0287132	0.122491
Pro_G_frac_normed	0.529933	0.413167	0.116766
Pro_YC	0.163864	0.0487724	0.115091
Pro_V	0.134012	0.0216723	0.11234
Pro_GN	-0.188355	-0.076655	0.1117
Pro_NS	-0.169564	-0.0582546	0.111309
Pro_LH	-0.152963	-0.0473882	0.105574
Pro_WA	-0.118252	-0.0129016	0.10535
Pro_MA	-0.183384	-0.0795044	0.103879
Pro_VR	0.116578	-0.0129342	0.103644
Pro_SS	-0.316738	-0.215644	0.101095
Pro_IC	0.10418	0.00497353	0.0992067
Pro_VV	0.12194	-0.0245209	0.097419
Pro_QK	0.103226	-0.00765578	0.0955698
Pro_TI	-0.0895198	-0.00506197	0.0844578
Pro_FG	-0.126184	0.0427708	0.083413
Pro_NT	-0.230743	-0.151074	0.0796688
Pro_EW	0.0893725	0.0107338	0.0786387
Pro_FE	0.166481	0.0878677	0.0786137
Pro_MS	-0.498231	-0.420088	0.0781423
Pro_SN	-0.20498	-0.12757	0.0774099
Pro_YH	0.111635	-0.0351123	0.0765225
Pro_NN	-0.0998051	-0.0234883	0.0763168
Pro_CI	0.0855623	0.0100875	0.0754747
Pro_WF	-0.332348	0.257707	0.074641
Pro_RC	0.17138	-0.10091	0.0704699
Pro_MN	-0.0777381	-0.00741502	0.0703231
Pro_PE	0.306827	-0.237765	0.0690621
Pro_RR	0.0757943	0.00943404	0.0663603
Pro_WD	-0.248165	-0.182655	0.0655099
Pro_R	0.0815334	-0.0206886	0.0608448
Pro_CK	0.20401	0.143576	0.0604339
Pro_polar_charged	-0.593522	-0.533672	0.05985
Pro_WP	-0.092481	-0.0329982	0.0594828
Pro_DI	0.0827705	0.0237502	0.0590204
Pro_TL	-0.365056	-0.311944	0.0531121
Pro_PH	0.0553308	-0.00441946	0.0509114
Pro_WM	-0.252846	0.202175	0.0506718
Pro_MP	-0.26423	0.214064	0.0501655
Pro_TS	-0.542757	-0.500117	0.0426403
Pro_CG	0.201808	-0.163491	0.0383172
Pro_WE	0.421501	0.385407	0.0360943
Pro_LV	0.0383059	-0.00329341	0.0350125
Pro_RL	0.107493	0.0728323	0.0346608
Pro_DW	-0.363194	-0.329129	0.0340653
Pro_EN	0.1266	0.0935257	0.0330742
Pro_GR	0.0571674	-0.0275961	0.0295712
Pro_RM	-0.0367667	0.0122393	0.0245273
Pro_R_frac_normed	0.520198	0.498627	0.0215712
Pro_RV	0.129493	0.109537	0.0199567
Pro_S	-0.417434	-0.398568	0.0188661
5S_rRNA_C	0.138766	0.122783	0.0159826
Pro_RN	-0.0819735	0.0664032	0.0155703
Pro_RY	0.412154	0.396669	0.015485
Pro_Y_frac_normed	0.146016	0.130655	0.0153616
5S_rRNA_G	0.306309	0.292784	0.0135251
Pro_KC	0.287913	0.276259	0.0116534			92
Pro_HM	-0.0786129	-0.0719282	0.00668469
Pro_EE	0.613741	0.607667	0.00607383
Pro_HF	-0.175943	0.170582	0.00536075
Pro_GV	0.0568471	-0.0521424	0.00470469
Pro_ME	0.342059	0.33972	0.00233966
Pro_AL	-0.0527778	-0.0528092	-3.13298e-05
Pro_DF	-0.0730112	0.0770354	-0.00402427
Pro_DN	-0.21685	-0.220875	-0.00402514
Pro_YR	0.432116	0.43779	-0.00567404
5S_rRNA_T	-0.318682	-0.326192	-0.00751002
Pro_WL	-0.179241	0.187488	-0.00824638
Pro_VS	-0.329994	-0.338266	-0.00827219
Pro_EY	0.287687	0.301496	-0.0138092
Pro_SR	-0.166961	-0.182724	-0.0157622
Pro_N	-0.0750201	0.0909241	-0.015904
Pro_HS	-0.437126	-0.465068	-0.027942
A_ORF_GCA	0.0616721	0.0908174	-0.0291452
Pro_RF	0.172889	0.202193	-0.0293042
Pro_GM	-0.174292	-0.204153	-0.0298608
Pro_CN	0.0291094	-0.0614735	-0.0323641
Pro_QI	-0.106085	-0.138871	-0.0327864
Pro_PP	0.125555	0.158957	-0.033402
Pro_SF	-0.01496	0.0488852	-0.0339252
Pro_PS	-0.182631	-0.217708	-0.0350766
G_ORF_GGT	-0.107889	0.143269	-0.0353798
K_ORF_AAA	0.0236828	-0.0620553	-0.0383724
K_ORF_AAG	-0.0236828	0.0620553	-0.0383724
Pro_H_frac_normed	-0.397034	-0.436842	-0.0398077
Pro_NM	-0.00330332	0.0433508	-0.0400475
Pro_mean_length	-0.264636	-0.306404	-0.041768
Pro_NC	0.0369609	-0.0787555	-0.0417946
Pro_AS	-0.47583	-0.520538	-0.0447089
E_ORF_GAG	0.00289604	0.0491188	-0.0462228
E_ORF_GAA	-0.00289604	-0.0491188	-0.0462228
Pro_HN	-0.20215	-0.248899	-0.0467491
Pro_FH	0.0619164	0.111016	-0.0490994
Pro_M	-0.108887	0.159192	-0.0503057
Pro_A_frac_normed	0.116016	0.169389	-0.0533731
23S_rRNA_T	-0.680201	-0.734129	-0.0539278
Pro_FP	0.354629	0.408888	-0.0542585
Pro_KQ	-0.0494791	-0.103819	-0.0543404
Pro_RW	-0.00339969	0.0590535	-0.0556538
Pro_NW	-0.268197	0.32499	-0.0567938
V_ORF_GTG	-0.00504527	-0.0638145	-0.0587692
Pro_RG	0.0723554	0.138346	-0.0659907
Pro_DM	-0.177108	-0.244182	-0.0670741
Pro_AW	-0.130308	-0.199322	-0.0690132
Pro_IQ	-0.0254338	-0.0968381	-0.0714043
Pro_GL	0.0103472	0.0845762	-0.074229
Pro_EV	0.584192	0.659656	-0.0754641
Pro_ID	-0.0335699	-0.111718	-0.0781481
V_ORF_GTA	0.0991914	0.177471	-0.0782792
Pro_W	-0.181133	0.264223	-0.0830904
Pro_KN	0.118396	0.202037	-0.083641
Pro_TT	-0.477361	-0.562122	-0.084761
P_ORF_CCC	0.0803273	-0.165687	-0.0853592
Pro_AI	-0.223837	0.310607	-0.0867703
Pro_PF	0.343582	0.431593	-0.0880112
Pro_AF	-0.103864	-0.192524	-0.08866
C_ORF_TGC	-0.0485507	0.140373	-0.0918222
C_ORF_TGT	0.0485507	-0.140373	-0.0918222
Pro_TM	-0.299989	-0.39262	-0.0926314
Pro_K_frac_normed	-0.00462952	0.0978294	-0.0931999
Pro_FS	-0.0385715	0.132608	-0.0940366
Pro_TQ	-0.504649	-0.599591	-0.0949417
Pro_VL	0.156369	0.252635	-0.0962657
Pro_TD	-0.583441	-0.679825	-0.0963838
Pro_LA	-0.10245	-0.200464	-0.0980141
Pro_QL	-0.338584	-0.438164	-0.0995794
Pro_NE	0.0262108	0.12669	-0.10048
Pro_NI	0.0835869	0.184877	-0.10129
P_ORF_CCT	0.0997057	0.201538	-0.101833
Pro_RP	0.0402246	-0.142151	-0.101926
Pro_EI	0.358129	0.461887	-0.103758
Pro_MG	0.0476588	0.152008	-0.104349
Pro_P	0.0144956	-0.119922	-0.105427
Pro_TN	-0.20208	-0.31022	-0.10814
Pro_MY	0.14702	0.255741	-0.108721
Pro_QW	-0.326842	-0.438906	-0.112064
Pro_MC	0.0528143	-0.166273	-0.113459
Pro_PQ	-0.104792	-0.219574	-0.114782
Pro_VM	-0.143133	0.258183	-0.115049
Pro_NH	-0.217676	-0.334646	-0.11697
Pro_ED	0.275773	-0.394092	-0.118319
Pro_SL	-0.119338	0.237809	-0.118471
T_ORF_ACA	0.126837	0.245496	-0.11866
Pro_FC	0.109583	-0.230715	-0.121132
G_ORF_GGA	0.235116	0.35799	-0.122874
Pro_CR	0.13619	-0.260833	-0.124644
Pro_EA	0.168568	-0.2945	-0.125932
Pro_P_frac_normed	-0.227853	-0.356041	-0.128187
Y_ORF_TAT	-0.0290577	0.15832	-0.129262
Y_ORF_TAC	0.0290577	-0.15832	-0.129262
Pro_T	-0.583103	-0.71253	-0.129427
Pro_IP	0.348154	0.479366	-0.131212
Pro_DD	-0.441444	-0.574012	-0.132568
Pro_YQ	-0.098219	-0.232147	-0.133927
Pro_VC	0.200564	-0.334494	-0.13393
Pro_FR	0.261252	0.397377	-0.136125
I_ORF_ATT	-0.0605954	0.197689	-0.137093
Pro_V_frac_normed	0.639884	0.778862	-0.138978
N_ORF_AAC	0.015839	-0.155018	-0.139179
N_ORF_AAT	-0.015839	0.155018	-0.139179
Pro_KE	0.400133	0.541158	-0.141025
Pro_KD	0.202859	0.344625	-0.141765
Pro_GI	0.220751	0.362976	-0.142225
Pro_EC	0.205694	-0.348363	-0.142669
A_ORF_GCC	-0.00835123	-0.151635	-0.143283
Pro_TP	-0.218513	-0.362888	-0.144375
Pro_TY	0.00543759	0.150305	-0.144868
Pro_IF	0.200154	0.345881	-0.145727
Pro_VW	-0.0637879	0.210485	-0.146697
Pro_EF	0.22505	0.37182	-0.14677
Pro_FA	-0.258772	-0.406528	-0.147757
Pro_MQ	-0.34454	-0.492441	-0.147901
Pro_AT	-0.392377	-0.540571	-0.148195
Pro_WR	-0.0645579	0.213216	-0.148658
Pro_SI	-0.0353839	0.18464	-0.149256
Pro_NK	0.0426562	0.192872	-0.150216
Pro_W_frac_normed	0.529476	0.680209	-0.150733
F_ORF_TTC	-0.111098	-0.263296	-0.152198
F_ORF_TTT	0.111098	0.263296	-0.152198
Pro_KK	0.255115	0.407983	-0.152869
Pro_NQ	-0.214873	-0.367937	-0.153064
Pro_QM	-0.202394	-0.35662	-0.154226
G_ORF_GGC	-0.212285	-0.366786	-0.154501
H_ORF_CAC	0.00482722	-0.159745	-0.154918
H_ORF_CAT	-0.00482722	0.159745	-0.154918
Pro_PR	0.0452468	0.200603	-0.155356
Pro_AN	-0.528922	-0.684467	-0.155545
Pro_SV	-0.438415	-0.594631	-0.156217
Pro_ST	-0.560131	-0.716561	-0.15643
Pro_MV	0.0591049	0.216568	-0.157464
Pro_FF	0.210007	0.367834	-0.157827
Pro_ML	-0.218797	0.377357	-0.15856
Pro_CM	0.0024048	-0.161327	-0.158922
R_ORF_AGG	0.505289	0.665334	-0.160045
Pro_SQ	-0.337354	-0.498485	-0.161131
Pro_I_frac_normed	-0.196588	0.3618	-0.165212
Pro_IS	0.0121876	0.178092	-0.165904
S_ORF_TCT	0.0937845	0.259894	-0.16611
Pro_EK	0.390269	0.556481	-0.166212
Pro_ND	-0.249205	-0.418457	-0.169252
Pro_IT	-0.0456856	0.21591	-0.170225
Pro_SA	-0.489111	-0.659697	-0.170586
Pro_C	0.0790707	-0.250746	-0.171676
Pro_SP	-0.0961445	-0.270165	-0.174021
Pro_SC	-0.0535418	-0.227711	-0.17417
Pro_DA	-0.36604	-0.54061	-0.17457
Pro_LS	-0.0836992	0.258803	-0.175104
16S_rRNA_T	-0.655932	-0.831388	-0.175456
Pro_FL	0.437655	0.613427	-0.175772
Pro_IR	0.347702	0.52518	-0.177478
Pro_PY	0.592697	0.770733	-0.178037
Pro_D	-0.472834	-0.652243	-0.179409
Pro_IH	0.0455588	0.228143	-0.182584
T_ORF_ACG	-0.0766029	-0.261421	-0.184818
Pro_DT	-0.527205	-0.712121	-0.184916
S_ORF_TCA	0.0387049	0.224503	-0.185798
A_ORF_GCG	-0.148622	-0.334539	-0.185916
Pro_YE	0.393785	0.580199	-0.186414
Pro_FN	-0.0943244	0.283895	-0.189571
Pro_TA	-0.368378	-0.558987	-0.19061
Pro_PT	-0.219494	-0.411438	-0.191944
Pro_VP	0.0456454	-0.237693	-0.192048
R_ORF_AGA	0.242373	0.434444	-0.192072
Pro_KI	0.233935	0.426683	-0.192747
Pro_VG	0.0489438	-0.241791	-0.192847
Pro_TH	-0.430789	-0.625838	-0.195049
Pro_VT	-0.332049	-0.527208	-0.195159
Pro_WV	-0.068672	0.264323	-0.195651
Pro_EL	0.379886	0.576093	-0.196207
Pro_YN	0.0373432	0.23495	-0.197607
Pro_AR	-0.0289707	-0.227145	-0.198175
Pro_CW	-0.0722703	-0.270673	-0.198402
Pro_IA	-0.271082	0.471533	-0.200452
Pro_PG	0.0257599	-0.228007	-0.202247
Pro_HI	0.0166497	0.219162	-0.202513
genome_size	-0.389175	-0.592335	-0.20316
Pro_KM	0.114939	0.318379	-0.20344
Pro_CV	0.0147447	-0.219339	-0.204595
Pro_S_frac_normed	-0.300893	-0.506916	-0.206023
Pro_RK	0.457075	0.663205	-0.20613
S_ORF_TCC	0.122635	-0.331087	-0.208452
Pro_HP	0.073551	-0.282622	-0.209071
Pro_LC	0.0236238	-0.233781	-0.210157
Pro_GD	-0.301817	-0.512551	-0.210735
Pro_DV	-0.137173	-0.350213	-0.21304
Pro_NF	0.0141422	0.229214	-0.215072
Pro_VN	-0.0460361	0.262159	-0.216123
Pro_CE	0.199874	-0.416034	-0.216159
Pro_CF	0.0135629	-0.230599	-0.217037
Pro_IM	0.104253	0.321293	-0.21704
Pro_AD	-0.353859	-0.571141	-0.217282
Pro_YA	-0.0287256	0.247859	-0.219133
Pro_QP	-0.278229	-0.497446	-0.219217
Pro_PN	-0.16953	0.390106	-0.220576
Pro_WT	-0.273507	-0.49411	-0.220603
Pro_NL	0.0778045	0.298976	-0.221172
Pro_FQ	-0.0219786	-0.243442	-0.221463
Pro_IL	0.271531	0.493051	-0.221521
Pro_NR	-0.0371398	-0.259048	-0.221908
Pro_WQ	-0.265972	-0.488518	-0.222546
Pro_VA	-0.128966	-0.351564	-0.222598
Pro_RA	-0.0494041	-0.272124	-0.22272
Pro_SG	-0.47825	-0.701647	-0.223397
Pro_GC	0.0667367	-0.290447	-0.223711
Pro_II	0.165812	0.389747	-0.223935
Pro_KS	0.0192031	0.243164	-0.223961
16S_mfe_len	-0.68517	-0.909542	-0.224372
Pro_TK	0.0415505	0.266021	-0.22447
Pro_IN	0.0252531	0.249969	-0.224716
Pro_VF	0.290177	0.516285	-0.226108
Pro_LQ	-0.133639	-0.360428	-0.226789
Pro_LP	0.0425382	0.269815	-0.227277
Pro_LF	0.208162	0.43586	-0.227698
Pro_IK	0.228305	0.456411	-0.228106
G_fraction_normalized	0.611637	0.841202	-0.229564
Pro_LD	-0.311147	-0.54203	-0.230882
Pro_CC	0.0585132	-0.291262	-0.232748
Pro_CL	-0.0146486	-0.247468	-0.232819
Pro_A	-0.206585	-0.439472	-0.232887
R_ORF_CGT	-0.368384	-0.602847	-0.234463
Pro_IE	0.244148	0.478791	-0.234644
Pro_EP	0.102826	-0.338355	-0.235529
23S_rRNA_C	0.469266	0.704904	-0.235637
Pro_QT	-0.412941	-0.648606	-0.235665
Pro_HC	-0.124833	-0.36147	-0.236637
Pro_SK	0.0507631	0.287568	-0.236804
Pro_MI	0.0522254	0.289264	-0.237038
Pro_KG	0.331893	0.570589	-0.238696
Pro_MF	0.0123608	0.251764	-0.239404
Pro_HD	-0.413457	-0.657399	-0.243942
Pro_SH	-0.430864	-0.675298	-0.244434
Pro_AP	-0.183955	-0.428852	-0.244898
Pro_LK	0.334251	0.579328	-0.245077
Pro_HV	-0.0863563	-0.332934	-0.246577
T_ORF_ACC	-0.075208	-0.321923	-0.246715
Q_ORF_CAG	0.0069953	-0.255341	-0.248346
Q_ORF_CAA	-0.0069953	0.255341	-0.248346
Pro_WW	-0.0867467	0.335721	-0.248974
Pro_HL	-0.0319075	-0.281019	-0.249112
Pro_QS	-0.482629	-0.733484	-0.250855
Pro_GK	0.296569	0.548641	-0.252072
D_ORF_GAC	-0.0147761	-0.267869	-0.253093
D_ORF_GAT	0.0147761	0.267869	-0.253093
Pro_SD	-0.543088	-0.797413	-0.254325
Pro_DG	-0.309908	-0.56468	-0.254773
Pro_KT	0.0474007	0.302225	-0.254824
Pro_RI	0.324841	0.5805	-0.255659
Pro_RH	-0.0716544	-0.329116	-0.257461
Pro_I	0.147495	0.40667	-0.259176
Pro_MK	0.156666	0.417405	-0.260739
Pro_EK/QH	0.458543	0.719662	-0.261119
Pro_DK	0.0510149	0.31259	-0.261575
Pro_NY	-0.00361248	0.268571	-0.264958
Pro_YT	0.0473355	0.313114	-0.265778
Pro_AV	-0.0873037	-0.353856	-0.266552
Pro_CS	-0.0501226	-0.317325	-0.267203
Pro_TR	-0.181909	-0.450739	-0.26883
Pro_HK	0.00173955	0.270843	-0.269104
Pro_GS	-0.430207	-0.700442	-0.270235
Pro_LK/Q	0.50356	0.774875	-0.271314
Pro_RS	-0.204645	-0.476211	-0.271566
Pro_DH	-0.362817	-0.634735	-0.271918
R_ORF_CGC	-0.24067	-0.512855	-0.272185
L_ORF_CTC	-0.0220465	-0.295364	-0.273318
5S_mfe_len	-0.475394	-0.748712	-0.273318
S_ORF_AGT	-0.0295277	0.303448	-0.27392
Pro_WG	-0.0176275	0.292872	-0.275244
Pro_LN	-0.0425711	0.319633	-0.277062
Pro_SY	-0.0255646	0.302998	-0.277433
Pro_QN	-0.157563	-0.435787	-0.278224
P_ORF_CCG	-0.128647	-0.407618	-0.278971
Pro_T_frac_normed	-0.432656	-0.711795	-0.27914
Pro_AQ	-0.281803	-0.561403	-0.2796
Pro_K	0.228093	0.508076	-0.279983
Pro_YV	0.418302	0.70056	-0.282258
Pro_HG	-0.154453	-0.436857	-0.282404
Pro_KY	0.215894	0.498332	-0.282438
Pro_DY	-7.13889e-05	0.282538	-0.282466
5S_rRNA_A	-0.101007	-0.383977	-0.28297
Pro_IY	0.228203	0.511651	-0.283447
Pro_M_frac_normed	0.18641	0.470076	-0.283666
Pro_AH	-0.184185	-0.469031	-0.284846
S_ORF_TCG	-0.173535	-0.458833	-0.285298
Pro_RD	-0.121255	-0.406728	-0.285473
23S_mfe_len	-0.644863	-0.931168	-0.286305
S_ORF_AGC	-0.0127241	0.299819	-0.287095
Pro_QV	-0.186477	-0.47438	-0.287902
Pro_KR	0.463149	0.751171	-0.288021
Pro_YM	0.143307	0.433377	-0.290069
Pro_YI	0.234689	0.525162	-0.290472
Pro_AE	-0.0861053	-0.382446	-0.29634
Pro_VD	-0.117709	-0.415519	-0.29781
V_ORF_GTC	-0.149804	-0.447749	-0.297945
Pro_AY	0.157591	0.456831	-0.29924
16S_rRNA_G	0.592375	0.893148	-0.300773
Pro_PV	0.0182388	-0.321103	-0.302865
L_ORF_TTA	0.0110279	0.314625	-0.303597
Pro_F	0.117964	0.422383	-0.304419
Pro_WC	-0.183156	-0.48849	-0.305334
Pro_TF	-0.0971625	-0.407311	-0.310149
Pro_QR	-0.146335	-0.457616	-0.311281
Pro_HA	-0.232274	-0.543623	-0.311349
Pro_YG	0.366733	0.678419	-0.311687
Pro_GY	0.356194	0.668795	-0.312601
Pro_G	-0.0532747	-0.367595	-0.31432
Pro_HR	-0.00974597	-0.324398	-0.314652
T_ORF_ACT	0.0394255	0.356283	-0.316857
16S_rRNA_C	0.521064	0.838318	-0.317254
Pro_MD	-0.0563136	-0.373815	-0.317502
Pro_DS	-0.479782	-0.798081	-0.318299
Pro_GA	-0.155552	-0.473891	-0.318339
Pro_DQ	-0.406049	-0.726702	-0.320653
Pro_NV	0.0199684	0.341138	-0.32117
23S_rRNA_G	0.599306	0.920908	-0.321603
L_ORF_CTG	-0.11158	-0.433653	-0.322073
Pro_YK	0.181081	0.503734	-0.322652
Pro_GG	-0.0789032	-0.403963	-0.32506
Pro_FD	-0.328997	-0.65424	-0.325244
Pro_YP	0.421007	0.746455	-0.325448
Pro_KV	0.348461	0.676942	-0.32848
I_ORF_ATA	0.335275	0.663851	-0.328576
Pro_CH	0.0464044	-0.375069	-0.328664
Pro_LG	0.0638391	0.398539	-0.334699
Pro_QY	-0.157365	-0.494323	-0.336958
Pro_AA	-0.190007	-0.528674	-0.338667
Pro_EH	-0.122883	-0.462354	-0.339472
Pro_FI	0.133439	0.473664	-0.340226
Pro_QC	-0.15936	-0.499678	-0.340318
Pro_LM	-0.130957	0.472661	-0.341704
Pro_polar_hydrophobic	-0.381563	-0.723909	-0.342346
Pro_LR	0.101695	0.445613	-0.343919
Pro_KH	0.0127534	0.356836	-0.344083
Pro_KF	0.165079	0.509281	-0.344202
Pro_VY	0.463067	0.808385	-0.345319
L_ORF_TTG	-0.00214431	0.349686	-0.347541
Pro_YS	-0.0140206	0.363439	-0.349419
trna_mfe_len	-0.514627	-0.864222	-0.349594
Pro_DE	0.10846	-0.458802	-0.350342
Pro_IG	0.0317637	0.383664	-0.3519
Pro_PA	-0.170534	-0.522603	-0.352069
Pro_QE	0.19917	-0.551532	-0.352362
Pro_MW	-0.102763	0.456598	-0.353836
Pro_QA	-0.226375	-0.581027	-0.354653
R_ORF_CGA	-0.209236	-0.566959	-0.357724
Pro_AG	-0.165499	-0.523659	-0.35816
Pro_VI	0.234643	0.594242	-0.359599
Pro_TV	-0.189869	-0.54966	-0.359791
Pro_QQ	-0.27998	-0.639879	-0.359899
Pro_QH	-0.33787	-0.698391	-0.360521
Pro_QF	-0.33156	-0.701201	-0.369641
Pro_CQ	-0.0678477	-0.437922	-0.370075
Pro_QG	-0.188852	-0.560048	-0.371196
Pro_PW	0.0155656	0.386789	-0.371224
Pro_VK	0.348749	0.720861	-0.372112
A_ORF_GCT	0.0913232	0.467034	-0.375711
Pro_H	-0.262283	-0.638234	-0.375951
Pro_IV	0.23417	0.610735	-0.376565
Pro_NP	0.0301734	0.407458	-0.377284
Pro_PK	0.25431	0.631983	-0.377673
Pro_FM	-0.00295636	0.380635	-0.377678
Pro_MT	-0.43393	-0.812664	-0.378734
Pro_Q	-0.309599	-0.695392	-0.385793
Pro_LY	0.381921	0.769031	-0.387111
Pro_YF	0.14309	0.5312	-0.38811
Pro_FY	0.209547	0.601483	-0.391936
Pro_PL	0.0918168	0.485077	-0.39326
Pro_QD	-0.39426	-0.790076	-0.395816
Pro_HH	-0.206753	-0.602726	-0.395972
Pro_FK	0.144111	0.541431	-0.39732
Pro_Q_frac_normed	-0.303135	-0.701328	-0.398193
Pro_Y	0.220516	0.620402	-0.399887
Pro_GQ	-0.292859	-0.694728	-0.401869
Pro_LI	0.135592	0.539589	-0.403998
P_ORF_CCA	-0.00590468	0.412088	-0.406184
Pro_RT	-0.106576	-0.512773	-0.406197
Pro_YY	0.21439	0.621765	-0.407375
Pro_GH	-0.187072	-0.595636	-0.408564
Pro_GF	0.00894269	0.418725	-0.409783
tRNA_T	-0.484636	-0.896562	-0.411927
Pro_TC	-0.0203268	-0.435257	-0.414931
Pro_IW	-0.115513	0.531441	-0.415928
Pro_HT	-0.250451	-0.670838	-0.420387
Pro_C_frac_normed	0.10744	0.528233	-0.420793
I_ORF_ATC	-0.127956	-0.549526	-0.421569
Pro_CA	-0.138318	-0.560835	-0.422518
Pro_VQ	-0.145759	-0.570093	-0.424334
Pro_YL	0.330282	0.758233	-0.427951
Pro_N_frac_normed	-0.366754	-0.79522	-0.428466
Pro_WY	-0.00223924	0.434437	-0.432198
Pro_GP	-0.00291518	-0.436488	-0.433572
Pro_DR	-0.0662841	-0.500202	-0.433918
Pro_CT	-0.0774169	-0.511472	-0.434055
Pro_HQ	-0.282361	-0.716949	-0.434588
16S_rRNA_A	-0.444819	-0.881157	-0.436338
Pro_TG	-0.262045	-0.704499	-0.442453
Pro_KL	0.199728	0.642552	-0.442825
Pro_AC	-0.0829802	-0.526427	-0.443447
tRNA_C	0.420316	0.864514	-0.444198
Pro_GT	-0.259737	-0.705752	-0.446016
Pro_SE	-0.0797287	-0.527032	-0.447303
Pro_LL	0.191714	0.640169	-0.448455
Pro_F_frac_normed	0.0570318	0.508421	-0.451389
Pro_HE	-0.0751755	-0.527978	-0.452802
Pro_YD	0.0571877	-0.512113	-0.454925
Pro_PD	-0.151118	-0.609989	-0.458871
Pro_ET	-0.0867244	-0.546804	-0.46008
Pro_VH	-0.0148141	-0.475292	-0.460478
Pro_TE	-0.210958	-0.6746	-0.463642
Pro_EQ	-0.185835	-0.656355	-0.47052
V_ORF_GTT	0.0732649	0.543987	-0.470722
L_ORF_CTA	-0.0301086	0.502752	-0.472643
Pro_MR	0.0041712	0.485198	-0.481027
Pro_FW	0.00701357	0.489218	-0.482205
Pro_DP	-0.00883548	-0.492374	-0.483538
Pro_PI	0.0796759	0.570571	-0.490895
tRNA_G	0.391164	0.882397	-0.491233
Pro_DL	-0.111284	-0.608234	-0.49695
Pro_WK	0.133615	0.631804	-0.498189
Pro_RQ	-0.0776563	-0.576759	-0.499103
Pro_KA	0.156051	0.65605	-0.499999
Pro_KP	0.19297	0.701199	-0.508228
tRNA_A	-0.323477	-0.832314	-0.508837
R_ORF_CGG	0.0595275	-0.57185	-0.512322
Pro_LW	0.0405519	0.557941	-0.517389
Pro_AK	0.0946259	0.618404	-0.523778
Pro_ES	-0.119083	-0.65985	-0.540767
Pro_L_frac_normed	0.0175006	0.569179	-0.551679
Pro_HY	-0.078353	0.632888	-0.554535
23S_rRNA_A	-0.335626	-0.893313	-0.557686
Pro_CD	-0.0934672	-0.662102	-0.568635
Pro_D_frac_normed	0.105773	-0.676513	-0.570741
Pro_KW	0.0995858	0.690291	-0.590705
Pro_L	0.194873	0.79333	-0.598457
Pro_WI	0.00542017	0.606508	-0.601087
Pro_DC	-0.0939509	-0.766437	-0.672486
Pro_YW	-0.0573644	0.757021	-0.699657
